# Supplementary material for: A systematic review of peer-reviewed literature authored by medical professionals regarding US biomedicine's role in responding to climate change
Source: Prev Med Rep. 2018 Nov 24;13:132–8. doi: 10.1016/j.pmedr.2018.11.014 (PMC6299145; doi:10.1016/j.pmedr.2018.11.014)
Supplement: Supplementary file 2 — Search strategy [file mmc2.xlsx]

## Sheet: Business Source Complete
Data Source	Database	Business Source Complete
	Vendor	EBSCO
	Date searched	7/26/2017
	Database Update
Limiters	English only?	Yes
	Time period searched	01/01/1999-07/31/2017
	Publication types
	Other	Boolean/Phrase
Results	Items found	258
	Internal duplicates	5
	External duplicates (between databases)	10
	New	243
Search Strategy
Search #	Search Terms		Results
S32	S10 AND S14 AND S29 Limiters - Published Date: 19990101-20170731; Language: English		258
S31	S10 AND S14 AND S29 Limiters - Published Date: 19990101-20170731		266
S30	S10 AND S14 AND S29		279
S29	S15 OR S16 OR S17 OR S18 OR S19 OR S20 OR S21 OR S22 OR S23 OR S24 OR S25 OR S26 OR S27 OR S28		195717
S28	TI “Institutional Policy” OR AB “Institutional Policy” OR TI “Institutional Policies” OR AB “institutional Policies”		189
S27	TI “Organizational Policy” OR AB “Organizational Policy” OR TI “Organizational Policies” OR AB “Organizational Policies”		461
S26	TI “Policy Analysis” OR AB “Policy Analysis” OR TI “Policy Analyses” OR AB “Policy Analyses”		3893
S25	TI “Policy Development” OR AB “Policy Development” OR TI “Policy Developments” OR AB “Policy Developments”		2675
S24	TI “policy making” OR AB “Policy Making”		7422
S23	TI “health policy” OR AB “health policy” OR TI “Health Policies” OR AB “Health Policies”		4333
S22	TI “Environmental Policy” OR AB “Environmental Policy” OR TI “Environmental Policies” OR TI “Environmental Policies”		6433
S21	TI “Social Policy” OR AB “Social Policy” OR TI “Social Policies” OR AB “Social Policies”		4958
S20	TI “Migration Policy” OR AB “Migration Policy” OR TI “Migration Policies” OR AB “Migration Policies”		420
S19	TI “Social Protection” OR AB “Social Protection”		1190
S18	TI “Population Policy” OR AB “Population Policy” OR TI “Population Policies” OR AB “Population Policies”		477
S17	TI “public policies” OR AB “public policies”		2822
S16	TI "public policy" OR AB "public policy"		19831
S15	DE "GOVERNMENT policy"		148998
S14	S11 OR S12 OR S13		571306
S13	TI “healthcare” OR AB “healthcare” OR TI “health care” OR AB “health care”		212619
S12	DE "MEDICAL care"		66158
S11	TI “health” OR AB ”health”		494408
S10	S1 OR S2 OR S3 OR S4 OR S5 OR S6 OR S7 OR S8 OR S9		107321
S9	TI “conservation planning” OR AB “conservation planning”		74
S8	TI “sustainable development” OR AB “sustainable development”		14542
S7	DE "SUSTAINABLE development"		23248
S6	TI sustainability OR AB sustainability		46055
S5	TI “conservation of natural resources” OR AB “conservation of natural resources”		178
S4	DE "CONSERVATION of natural resources"		3669
S3	TI ”greenhouse effect” OR AB ”greenhouse effect” OR TI ”greenhouse effects” OR AB ”greenhouse effects”		845
S2	TI global warming OR AB global warming		12636
S1	TI “climate change” OR AB “climate change” OR TI “climate changes” OR AB “climate changes”		30366

## Sheet: CINAHL
Data Source	Database	CINAHL
	Vendor	EBSCO
	Date searched	7/27/2017
Limiters	English only?	Yes
	Time period searched	01/01/1999-07/31/2017
	Search Mode	Boolean/Phrase
Results	Items found	761
	Internal duplicates (within one database)	165
	External duplicates (between databases)	26
	New	570
Search Strategy
Search #	Search Terms		Results
S42	S10 AND S15 AND S39 , Published Date: 01/01/1999- 07/31/2017 and ENGLISH		761
S41	S10 AND S15 AND S39 , Published Date: 01/01/1999- 07/31/2017		769
S40	S10 AND S15 AND S39		791
S39	S17 OR S18 OR S19 OR S20 OR S21 OR S22 OR S23 OR S24 OR S25 OR S26 OR S27 OR S28 OR S29 OR S30 OR S31 OR S32 OR S33 OR S34 OR S35 OR S36 OR S37 OR S38		83213
S38	"Institutional Policies"		257
S37	"Institutional Policy"		162
S36	"Organizational Policy"		74
S35	(MH "Organizational Policies") OR "Organizational Policies"		10565
S34	"Policy Analyses"		37
S33	"Policy Analysis"		536
S32	"Policy Developments"		197
S31	"Policy Development"		1625
S30	(MH "Policy Making") OR "Policy Making"		10534
S29	"Health Policies"		1875
S28	(MH "Health Policy") OR "health policy"		44419
S27	"Environmental Policies"		39
S26	"Environmental Policy"		86
S25	"Social Policies"		414
S24	"Social Policy"		1478
S23	"Migration Policies"		17
S22	"Migration Policy"		16
S21	"Social Protection"		262
S20	"Population Policies"		23
S19	"Population Policy"		48
S18	"Public Policies"		855
S17	(MH "Public Policy") OR "Public Policy"		18972
S16	S10 AND S15		6188
S15	S11 OR S12 OR S13 OR S14		1330977
S14	"health care"		372252
S13	"healthcare"		97033
S12	(MH "Health Care Delivery")		36585
S11	(MH "Health") OR "Health"		1296318
S10	S1 OR S2 OR S3 OR S3 OR S4 OR S5 OR S6 OR S7 OR S8 OR S9		10781
S9	"conservation planning"		18
S8	"sustainable development"		771
S7	"sustainability"		4770
S6	(MH "Conservation of Natural Resources")		2593
S5	"Global Warming"		464
S4	"greenhouse effects"		0
S3	(MH "Greenhouse Effect") OR "Greenhouse Effect"		791
S2	"climate changes"		77
S1	(MH "Climate Change") OR "Climate Change"		2245

## Sheet: greylit.org
Data Source	Database	greylit.org
	Vendor	New York Academy of Medicine
	Date searched	08/03/2017
Limiters	English only?	Yes
	Time period searched	01/01/1999-07/31/2017
	Publication types
	Other
Results	Items found	51
	Internal duplicates	10
	External duplicates (between databases)	0
	New	41
Search Strategy
Search #	Search Terms		Results
1a	climate change		127
2a	climate change AND health policy		41
1b	global warming		32
2b	global warming AND health policy		10

## Sheet: Health Affairs
Data Source	Journal	Health Affairs
	Publisher	Project HOPE: The People-to-People Health Foundation, Inc.
	Date searched	7/26/2017
Limiters	English only?	No
	Time period searched	01/01/1999-07/31/2017
	Publication types
	Other	Advanced search, search phrase in Text| Abstract | Title
Results	Items found	47
	Internal duplicates (within one database)	8
	External duplicates (between databases)	0
	New	39
Search Strategy
Search #	Search Terms		Results
1	climate change		37
2	climate change from Jan 1999 through Jul 2017		37
3	global warming		10
4	global warming from Jan 1999 through Jul 2017		10

## Sheet: JAMA Network
Data Source	Journals	JAMA Network
	Publisher	American Medical Association
	Date searched	7/26/2017
Limiters	English only?	Yes
	Time period searched
	Publication types
	Other
Results	Items found	251
	Internal duplicates	18
	External duplicates (between databases)	2
	New	231
Search Strategy
Search #	Search Terms		Results
1a	health policy climate change		237
2a	health policy climate change 01/01/1999 TO 07/31/2017		221
1b	health policy global warming		31
2b	health policy global warming 01/01/1999 TO 07/31/2017		30

## Sheet: LexisNexis Academic
Data Source	Database	LexisNexis Academic
	Vendor	LexisNexis
	Date searched	7/26/2017
	Database Update
Limiters	English only?	Yes
	Time period searched	01/01/1999-07/31/2017
	Publication types	Newspapers
	Other
Results	Items found	8
	Internal duplicates	0
	External duplicates (between databases)	0
	New	8
Search Strategy
Search #	Search Terms		Results
1	((HEADLINE(health AND policy AND climate change) OR HEADLINE(health AND policy AND global warming)))		8
2	((HEADLINE(health AND policy AND climate change) OR HEADLINE(health AND policy AND global warming)) and Date(geq(01/01/1999) and leq(07/31/2017)))		8

## Sheet: Proquest dis & the
Data Source	Database	ProQuest Dissertations & Theses Global
	Vendor	Proquest
	Date searched	08/03/2017
Limiters	English only?	Yes
	Time period searched	01/01/1999-07/31/2017
	Publication types
	Other
Results	Items found	259
	Internal duplicates	0
	External duplicates (between databases)	1
	New	258
Search Strategy
Search #	Search Terms		Results
1	ti(climate change) OR ab(climate change)		21288
2	ti(global warming) OR ab(global warming)		3512
3	(ti(health) OR ab(health)) AND (ti(policy) OR ab(policy))		21730
4	1 OR 2		23342
5	3 AND 4		307
6	5 AND Publication date: 1999-01-01 - 2017-07-31		275
7	6 AND English		259

## Sheet: PsycINFO
Data Source	Database	PsycINFO
	Vendor	ProQuest
	Date searched	7/25/2017
	Database Update
Limiters	English only?	Yes
	Time period searched	01/01/1999-07/31/2017
	Publication types
	Other	Boolean/Phrase
Results	Items found	821
	Internal duplicates	15
	External duplicates (between databases)	10
	New	796
Search Strategy
Search #	Search Terms		Results
S1	SU.EXACT("Climate Change") OR ti(climate change) OR ab(climate change) OR ti(climate changes) OR ab(climate changes)		5251
S2	ti(global warming) OR ab(global warming)		540
S3	ti(greenhouse effect) OR ab(greenhouse effect) OR ti(greenhouse effects) OR ab(greenhouse effects)		153
S4	ti(conservation of natural resources) OR ab(conservation of natural resources)		173
S5	ti(sustainability ) OR ab(sustainability)		7264
S6	SU.EXACT("Sustainable Development") OR ti(Sustainable Development) OR ab(Sustainable Development)		5142
S7	ti(conservation planning) OR ab(conservation planning)		118
S8	1 OR 2 OR 3 OR 4 OR 5 OR 6 OR 7		16096
S9	SU.EXACT("Health") OR ti(Health) OR ab(Health)		467589
S10	SU.EXACT("Health Care Delivery")		19401
S11	ti(healthcare) OR ab(healthcare) OR ti(health care) OR ab(health care)		159917
S12	9 OR 10 OR 11		487359
S13	8 AND 12		3726
S14	ti(public policy) OR ab(public policy) OR ti(public policies) OR ab(public policies)		30549
S15	ti(population policy) OR ab(population policy) OR ti(population policies) OR ab(population policies)		16046
S16	ti(social protection) OR ab(social protection)		5967
S17	ti(migration policy) OR ab(migration policy) OR ti(migration policies) OR ab(migration policies)		1328
S18	ti(social policy) OR ab(social policy) OR ti(social policies) OR ab(social policies)		39911
S19	ti(environmental policy) OR ab(environmental policy) OR ti(environmental policies) OR ab(environmental policies)		4705
S20	ti(health policy) OR ab(health policy) OR ti(health policies) OR ab(health policies)		40239
S21	SU.EXACT("Policy Making") OR ti(Policy Making) OR ab(Policy Making)		28522
S22	ti(policy development) OR ab(policy development) OR ti(policy developments) OR ab(policy developments)		26433
S23	ti(policy analysis) OR ab(policy analysis) OR ti(policy analyses) OR ab(policy analyses)		32439
S24	ti(organizational policy) OR ab(organizational policy) OR ti(organizational policies) OR ab(organizational policies)		7122
S25	ti(institutional policy) OR ab(institutional policy) OR ti(institutional policies) OR ab(institutional policies)		5440
S26	14 OR 15 OR 16 OR 17 OR 18 OR 18 OR 19 OR 20 OR 21 OR 22 OR 23 OR 24 OR 25		118603
S27	8 AND 12 AND 26		847
S28	8 AND 12 AND 26 Date: 01/01/1999- 07/31/2017		833
S29	8 AND 12 AND 26 Date: 01/01/1999- 07/31/2017, ENGLISH		821

## Sheet: PubMed
Data Source	Database	PubMed
	Vendor	NLM
	Date searched	7/26/2017
Limiters	English only?	Yes
	Time period searched	01/01/1999-07/31/2017
	Publication types
	Other	Boolean/Phrase
Results	Items found	2567
	Internal duplicates	9
	External duplicates (between databases)	371
	New	2187
Search Strategy
Search #	Search Terms		Results
#27	7 AND 11 AND 24 Filters: Publication date from 1999/01/01 to 2017/07/31; English Sort by Relevance/Best Match		2567
#26	7 AND 11 AND 24 Filters: Publication date from 1999/01/01 to 2017/07/31		2718
#25	7 AND 11 AND 24		3110
#24	12 OR 13 OR 14 OR 15 OR 16 OR 17 OR 18 OR 19 OR 20 OR 21 OR 22 OR 23		176826
#23	"Institutional Policy"[tiab] OR "Institutional Policies"[tiab]		805
#22	"Organizational Policy"[Mesh] OR "Organizational Policy"[tiab] OR "Organizational Policies"[tiab]		13594
#21	"Policy Analysis"[tiab] OR "Policy Analyses"[tiab]		1265
#20	"Policy Development"[tiab] OR "Policy Developments"[tiab]		3379
#19	"Policy Making"[Mesh] OR "policy making"[tiab]		24925
#18	"health policy"[tiab] OR "Health Policies"[tiab]		21727
#17	"Environmental Policy"[tiab] OR "Environmental Policies"[tiab]		1003
#16	"Social Policy"[tiab] OR "Social Policies"[tiab]		7015
#15	"Migration Policy"[tiab] OR "Migration Policies"[tiab]		1119
#14	"Social Protection"[tiab]		840
#13	"Population Policy"[tiab] OR "Population Policies"[tiab]		4415
#12	"Public Policy"[Mesh] OR "public policy"[tiab] OR "Public Policies"[tiab]		129798
#11	8 OR 9 OR 10		2295419
#10	healthcare[tiab] OR "health care"[tiab]		441293
#9	"Delivery of Health Care"[Mesh]		925309
#8	"Health"[Mesh] OR health[tiab]		1641664
#7	1 OR 2 OR 3 OR 4 OR 5 OR 6		144864
#6	"conservation planning"[tiab]		837
#5	sustainability[tiab] OR "sustainable development"[tiab]		41999
#4	"Conservation of Natural Resources"[Mesh]		81844
#3	"Greenhouse Effect"[Mesh] OR "greenhouse effect"[tiab] OR "greenhouse effects"[tiab]		5485
#2	"global warming"[tiab]		4912
#1	"Climate Change"[Mesh] OR "climate change"[tiab] OR "climate changes"[tiab]		25774

## Sheet: Totals
Data Source			Limits		Duplicates Results
Database	Vendor	Date searched	English only?	Time Period Searched	Items found	Inner dups	Ext dups	New
Business Source Complete	EBSCO	7/26/2017	Yes	01/01/1999-07/31/2017	258	5	10	243
CINAHL	EBSCO	7/27/2017	Yes	01/01/1999-07/31/2017	761	165	26	570
greylit.org	New York Academy of Medicine	2017-08-03	Yes	01/01/1999-07/31/2017	51	10	0	41
Health Affairs	Project HOPE: The People-to-People Health Foundation, Inc.	7/26/2017	No	01/01/1999-07/31/2017	47	8	0	39
JAMA Network	American Medical Association	7/26/2017	Yes	-	251	18	2	231
LexisNexis Academic	LexisNexis	7/26/2017	Yes	01/01/1999-07/31/2017	8	0	0	8
ProQuest Dissertations & Theses Global	Proquest	2017-08-03	Yes	01/01/1999-07/31/2017	259	0	1	258
PsycINFO	ProQuest	7/25/2017	Yes	01/01/1999-07/31/2017	821	15	10	796
PubMed	NLM	7/26/2017	Yes	01/01/1999-07/31/2017	2567	9	371	2187
					Items found	Inner dups	Ext dups	New
				Totals	5023	230	420	4373

[truncated: 1 more sheets: Instructions & copyright]
