# Supplementary material for: A systematic review of peer-reviewed literature authored by medical professionals regarding US biomedicine's role in responding to climate change
Source: Prev Med Rep. 2018 Nov 24;13:132–8. doi: 10.1016/j.pmedr.2018.11.014 (PMC6299145; doi:10.1016/j.pmedr.2018.11.014)
Supplement: Supplementary file 3 — Coding and raw data [file mmc3.xlsx]

## Sheet: Judgement Data - All Reviewers
Code Family			Role					Approach			Pathology									Profession								Intervention - Sector							Intervention - Strategy						Motive					Region
Code			Conformative Role	Leadership Role	Passive/No Role	Proactive Role		Adaptation	Mitigation		Air Pollution	Extreme Weather	Food	Housing/Sanitation	Infectious/Vector Borne Disease	Mental Health	Migration	Water		Administrators/Lawyers	Academics	Administrators/Lawyers	Doctor	Env/Population/Public Health	Nurse	Students		Energy	Food	Materiality/Buildings	Transport	Waste	Water		Advocacy	Behavior	Education	Lobbying/Legislation	Technology		Economic	Ethical	Health Trends	Political		Midwest	Northeast	South	West
Code Definition			Health care should comply with existing prescriptions and mandates for addressing climate change	Health care should own, shape and promote best practice for addressing climate change, fully characterizing it as a health care concern	Health care should take no action to address climate change	Health care should zealously implement best practice for addressing climate change, going above and beyond existing prescriptions and mandates		Approach modeled around accepting and responding to definite current and/or future climate change impacts	Approach attempts to reduce rate and extent of as-yet-unrealized climate change by curbing carbon footprint		Particulate matter and airborne toxins caused by industrial processes that induce climate change	Extreme heat, rainfall, hurricanes or other extreme weather event aligned with climate change	Food system compromise, soil erosion/infertility, malnutrition or other food-related issue associated with climate change	Insufficient, destroyed or otherwise hazardous housing and sanitation caused by climate change	Increased rate and morbidity of infectious, vector-borne, or other communicable disease caused by climate change	Anxiety, depression, addiction and other psychological ailments resulting from climate change impacts	Domestic/international relocation, civil unrest or displacement resulting from climate change	Drought, freshwater shortage, groundwater salination, aquifer depletion or other water-related issue associated with climate change		Primary authorship by administrators, lawyers or clerical	Primary authorship by medical academic e.g. anthropologist, ethicist	Primary authorship by administrators, lawyers or clerical	Primary authorship by medical doctor	Primary authorship by environmental or public health practitioner	Primary authorship by nurse	Primary authorship by medical student		Reduce carbon footprint via alternative energy sourcing/energy reduction	Reduce carbon footprint of food consumed	Reduce carbon footprint from buildings and static infrastructure	Reduce carbon footprint from related transport	Reduce carbon footprint from waste generation/disposal	Reduce carbon footprint of water utilization		Publicly highlighting risk, and supporting efforts/organizations reducing carbon can/does help health care address climate change	Behavior change programs can/do help health care address climate change	Education of professionals, public can/does help health care address climate change	Lobbying for, and shaping, legislative initiatives can/does help health care address climate change	Technological solutions and innovation can/does help health care address climate change		Driven to action by economic consequences of climate change	Driven to action by ethical imperative of climate change	Driven to action by current and/or future health impacts of climate change	Driven to action by presence and/or absence of political will regarding climate change		IL, IN, IA, KS, MI, MN, MO, NE, ND, OH, SD, WI	CT, ME, MA, NH, NJ, NY, PA, RI, VT	AL, AR, DE, FL, KY, LA, MD, MS, NC, OK, SC, TN, TX, VA, DC, WV	AK, AZ, CA, CO, HI, ID, MT, NV, NM, OR, UT, WA, WY
Data Type			Cumulative					Non-Cumulative			Non-Cumulative									Cumulative								Non-Cumulative							Non-Cumulative						Non-Cumulative					Cumulative
Study ID	Reviewer
Afzal 2007	J		0	0	0	1		0	1		1	1	0	0	1	0	1	1		0	0	0	0	0	1	0		1	0	0	0	1	0		1	1	0	1	0		0	0	1	0		0	0	1	0
Afzal 2007	R		0	0	0	1		0	1		1	1	1	1	1	0	1	1		0	0	0	0	0	1	0		1	0	0	1	1	0		1	0	0	1	0		0	0	1	0		0	0	1	0
Afzal 2007	Consensus		0	0	0	1		0	1		1	1	1	1	1	0	1	1		0	0	0	0	0	1	0		1	0	0	1	1	0		1	1	0	1	0		0	0	1	0		0	0	1	0
Allen 2016	J		0	0	0	1		1	0		0	1	0	0	1	1	0	0		0	1	0	0	0	0	0		0	0	0	0	0	0		0	0	0	0	0		0	1	1	0		0	0	1	0
Allen 2016	R		0	1	0	0		0	0		0	1	0	0	1	1	0	0		0	1	0	0	0	0	0		0	0	0	0	0	0		1	0	1	0	0		0	1	1	1		0	0	1	0
Allen 2016	Consensus		0	0	0	1		1	0		0	1	0	0	1	1	0	0		0	1	0	0	0	0	0		0	0	0	0	0	0		0	0	1	0	0		0	1	1	0		0	0	1	0
Anstey 2013	J		0	0	0	1		1	1		1	1	1	1	1	0	0	1		0	0	0	1	1	0	0		0	0	0	1	0	1		0	0	0	1	0		0	1	1	0		0	1	0	0
Anstey 2013	R		0	0	0	1		1	0		1	1	1	1	1	0	1	1		0	0	0	1	0	0	0		1	1	1	1	0	0		0	1	1	1	0		0	1	1	1		0	1	0	0
Anstey 2013	Consensus		0	0	0	1		0	1		1	1	1	1	1	0	1	1		0	0	0	1	1	0	0		1	1	0	1	0	1		0	0	1	1	0		0	1	1	1		0	1	0	0
ASTHO 2012	J		0	0	0	1		0	0		1	1	0	1	1	0	0	1		0	0	0	0	1	0	0		1	0	0	0	0	1		0	0	1	0	0		0	0	1	0		0	0	1	0
ASTHO 2012	R		0	0	0	0		1	0		1	1	1	0	1	0	0	1		0	0	0	0	1	0	0		0	1	0	0	0	1		1	1	1	0	1		0	0	1	0		0	0	1	0
ASTHO 2012	Consensus		0	0	0	1		1	0		1	1	1	1	1	0	0	1		0	0	0	0	1	0	0		0	1	0	0	0	1		1	0	1	0	1		0	0	1	0		0	0	1	0
Auerbach 2017	J		0	0	0	1		0	1		1	1	1	0	1	0	0	0		0	0	0	1	0	0	0		0	0	0	0	0	0		1	1	1	0	0		0	1	1	0		0	0	0	1
Auerbach 2017	R		0	0	0	1		1	1		1	1	1	1	1	0	1	1		0	0	0	1	0	0	0		1	0	0	0	0	0		1	0	1	1	0		0	0	1	1		0	0	0	1
Auerbach 2017	Consensus		0	0	0	1		1	1		1	1	1	1	1	0	1	1		0	0	0	1	0	0	0		1	0	0	0	0	0		1	1	1	1	0		0	1	1	0		0	0	0	1
Balbus 2011	J		0	0	0	1		0	0		1	1	1	0	0	0	0	0		0	0	0	0	1	0	0		0	1	0	0	0	0		0	0	1	0	0		0	0	1	0		0	0	0	0
Balbus 2011	R		0	1	0	0		1	0		1	1	1	0	1	0	0	0		0	0	0	0	1	0	0		0	0	0	0	0	0		1	0	1	0	0		0	0	1	1		0	0	1	0
Balbus 2011	Consensus		0	1	0	0		1	0		1	1	1	0	1	0	0	0		0	0	0	0	1	0	0		0	1	0	0	0	0		0	0	1	0	0		0	0	1	1		0	0	1	0
Balbus et al, 2008	J		0	0	0	0		1	1		1	1	1	0	1	1	0	1		0	0	0	0	1	0	0		1	1	0	1	0	0		0	1	1	1	0		0	0	1	0		0	1	0	0
Balbus et al, 2008	R		0	1	0	1		1	1		1	1	1	1	1	1	0	1		0	0	0	0	1	0	0		1	1	1	0	0	0		1	1	1	1	1		0	1	1	0		0	1	0	0
Balbus et al, 2008	Consensus		0	1	0	0		1	1		1	1	1	1	1	1	0	1		0	0	0	0	1	0	0		1	1	0	1	0	0		1	1	1	1	1		0	0	1	0		0	1	0	0
Bauchner 2017	J		0	0	0	1		0	1		1	1	1	0	0	1	0	0		0	0	0	1	0	0	0		0	0	0	0	0	0		0	0	0	0	0		0	0	1	0		0	0	1	0
Bauchner 2017	R		1	0	0	0		1	1		1	1	1	1	0	1	0	1		0	0	0	1	0	0	0		1	0	1	0	0	1		1	0	1	0	0		0	0	1	0		1	0	0	0
Bauchner 2017	Consensus		1	0	0	0		1	0		1	1	1	0	0	1	0	0		0	0	0	1	0	0	0		0	0	0	0	0	1		0	0	1	0	0		0	0	1	0		1	0	0	0
Bedsworth 2009	J		0	0	0	1		1	1		1	1	0	0	1	0	0	0		0	0	0	0	1	0	0		1	0	1	0	0	0		0	1	1	0	0		0	0	1	0		0	0	0	1
Bedsworth 2009	R		0	0	0	0		1	1		1	1	1	0	1	0	0	1		1	0	0	0	0	0	0		1	0	1	1	0	0		1	0	1	0	1		0	0	1	0		0	0	0	1
Bedsworth 2009	Consensus		0	0	0	1		1	1		1	1	1	0	1	0	0	1		1	0	0	0	0	0	0		1	0	1	1	0	0		1	1	1	0	1		0	0	1	0		0	0	0	1
Benjamin 2017	J		0	1	0	1		0	1		0	0	0	0	0	0	0	0		0	0	0	0	1	0	0		1	1	0	1	0	0		0	0	1	0	0		0	1	0	0		0	0	1	0
Benjamin 2017	R		0	1	0	0		1	1		1	1	1	0	0	1	0	1		0	0	0	0	1	0	0		1	1	1	1	0	0		1	0	1	0	0		0	1	0	1		0	0	0	0
Benjamin 2017	Consensus		0	1	0	0		1	1		1	1	1	0	0	1	0	1		0	0	0	0	1	0	0		1	1	1	1	0	0		1	0	1	0	0		0	1	0	1		0	0	1	0
Bernard 2001	J		0	0	0	1		1	1		1	1	0	0	1	0	0	1		0	0	0	0	1	0	0		0	0	1	1	0	0		1	1	1	0	0		0	0	0	0		0	0	1	0
Bernard 2001	R		1	0	0	0		1	0		1	1	1	1	1	0	1	1		0	0	0	0	1	0	0		1	0	1	1	1	1		1	0	1	1	1		0	0	1	0		0	0	1	0
Bernard 2001	Consensus		0	0	0	1		1	1		1	1	1	1	1	0	0	1		0	0	0	0	1	0	0		1	0	1	1	0	1		1	0	1	1	0		0	0	0	0		0	0	1	0
Bouley, 2010	J		0	0	0	0		1	1		0	0	0	0	0	0	0	0		0	0	0	0	0	0	1		0	0	0	0	0	0		0	0	1	0	0		0	0	1	0		0	0	1	0
Bouley, 2010	R		1	0	0	0		1	1		0	0	0	0	0	0	0	0		0	0	0	0	0	0	1		0	0	0	0	0	0		0	0	1	0	0		0	1	1	0		0	0	1	0
Bouley, 2010	Consensus		1	0	0	0		1	1		0	0	0	0	0	0	0	0		0	0	0	0	0	0	1		0	0	0	0	0	0		0	0	1	0	0		0	1	1	0		0	0	1	0
Brown 2016	J		0	0	0	1		1	0		1	1	1	0	1	1	0	0		0	0	0	0	1	0	0		1	0	0	0	0	0		1	0	1	0	0		0	0	1	0		0	0	1	0
Brown 2016	R		0	1	0	0		1	1		1	1	1	0	1	1	0	0		0	0	0	0	1	0	0		0	1	1	1	1	0		1	1	1	1	1		1	1	1	0		0	0	1	0
Brown 2016	Consensus		0	1	0	0		1	1		1	1	1	0	1	1	0	0		0	0	0	0	1	0	0		1	1	0	1	0	0		1	0	1	1	1		0	0	1	0		0	0	1	0
Bunyavanich 2003	J		0	0	0	1		1	0		1	1	1	0	1	1	1	1		0	0	0	1	0	0	0		1	0	0	0	0	0		1	1	1	0	1		0	0	1	0		0	1	0	0
Bunyavanich 2003	R		0	0	0	1		1	1		1	1	0	1	1	1	1	1		0	0	0	1	0	0	0		1	0	1	1	1	0		1	0	1	1	1		0	0	1	1		0	1	0	0
Bunyavanich 2003	Consensus		0	0	0	1		1	1		1	1	1	1	1	1	1	1		0	0	0	1	0	0	0		1	0	1	1	1	0		1	1	1	1	1		0	0	1	1		0	1	0	0
Chalupka 2014	J		0	0	0	1		1	1		1	1	1	0	1	0	0	0		0	0	0	0	0	1	0		1	0	0	0	0	0		1	0	0	1	0		0	0	1	0		0	0	1	0
Chalupka 2014	R		0	0	0	0		1	0		1	1	1	0	1	1	0	1		0	0	0	0	0	1	0		1	0	0	0	1	0		1	0	1	1	0		0	1	1	1		0	1	0	0
Chalupka 2014	Consensus		0	0	0	1		1	1		1	1	1	0	1	1	0	0		0	0	0	0	0	1	0		1	0	0	0	0	0		1	0	1	1	0		0	1	1	1		0	1	0	0
Chenven 2013	J		0	0	0	1		1	1		1	0	0	1	0	0	0	0		0	0	1	0	0	0	0		1	0	0	0	1	1		0	1	1	0	1		0	0	1	0		0	1	0	0
Chenven 2013	R		1	0	0	0		0	1		1	0	0	0	0	0	0	0		0	0	1	0	0	0	0		1	0	0	0	1	1		0	1	1	1	0		1	1	0	0		0	1	0	0
Chenven 2013	Consensus		1	0	0	0		0	1		1	0	0	1	0	0	0	0		0	0	1	0	0	0	0		1	0	0	0	1	1		0	1	1	1	1		1	0	1	0		0	1	0	0
Cohen 2016	J		0	1	0	1		1	0		1	1	0	1	1	0	1	0		0	1	0	0	0	0	0		1	0	1	0	0	0		0	0	1	0	0		0	1	1	0		0	1	0	0
Cohen 2016	R		0	1	0	0		1	1		1	1	0	1	0	0	1	1		0	0	0	0	1	0	0		1	0	1	0	0	0		1	1	1	1	1		1	1	1	0		0	1	0	0
Cohen 2016	Consensus		0	1	0	0		1	1		1	1	0	1	1	0	1	1		0	1	0	0	0	0	0		1	0	1	0	0	0		1	1	1	1	1		1	1	1	0		0	1	0	0
Cooney 2011	J		0	0	0	1		1	1		1	1	0	0	1	0	0	0		0	1	0	0	0	0	0		1	0	1	1	1	0		1	0	1	0	0		0	0	1	0		0	0	0	0
Cooney 2011	R		0	0	0	1		1	1		1	1	1	0	1	0	0	1		0	1	0	0	0	0	0		0	0	1	1	1	0		1	0	1	0	1		0	0	1	0		0	0	1	0
Cooney 2011	Consensus		0	0	0	1		1	1		1	1	1	1	1	0	0	0		0	1	0	0	0	0	0		1	0	1	1	1	0		1	0	1	0	1		0	0	1	0		0	0	1	0
Crowley 2016	J		0	1	0	1		1	1		1	0	1	0	1	1	1	1		0	1	0	1	0	0	0		1	1	1	1	1	0		1	1	1	0	0		0	1	1	0		0	1	0	0
Crowley 2016	R		0	1	0	1		1	1		1	1	1	1	1	1	1	1		0	0	0	1	0	0	0		1	1	1	1	1	1		1	1	1	1	1		1	1	1	1		0	0	1	0
Crowley 2016	Consensus		0	1	0	1		1	1		1	1	1	1	1	1	1	1		0	1	0	0	0	0	0		1	1	1	1	1	1		1	1	1	1	0		1	1	1	1		0	0	1	0
DeNicola 2014	J		0	0	0	1		1	1		1	1	1	0	1	1	1	0		0	0	0	0	1	0	0		0	0	0	0	0	0		1	1	1	0	0		0	0	1	0		0	1	0	0
DeNicola 2014	R		0	1	0	0		0	1		1	1	1	0	1	1	1	1		0	0	0	0	1	0	0		0	1	0	1	0	0		1	1	1	1	1		0	1	0	1		0	1	0	0
DeNicola 2014	Consensus		0	1	0	0		1	1		1	1	1	0	1	1	1	0		0	0	0	0	1	0	0		0	1	0	1	0	0		1	1	1	1	1		0	1	1	1		0	1	0	0
Diaz 2004	J		0	0	0	1		1	1		0	1	1	0	1	0	1	1		0	0	0	0	1	0	0		1	0	0	0	0	0		1	1	1	1	1		0	0	1	0		0	0	1	0
Diaz 2004	R		1	0	0	0		1	1		1	1	1	1	1	0	1	1		0	0	0	0	1	0	0		1	0	1	1	0	1		1	0	1	1	1		0	0	1	1		0	0	1	0
Diaz 2004	Consensus		0	0	0	1		1	1		1	1	1	1	1	0	1	1		0	0	0	0	1	0	0		1	0	1	1	0	1		1	1	1	1	1		0	0	1	1		0	0	1	0
Ebi 2011	J		0	0	0	1		1	1		1	1	1	0	1	0	1	1		0	0	0	0	1	0	0		0	0	0	0	0	0		1	0	1	1	1		0	0	0	0		0	0	0	1
Ebi 2011	R		0	0	0	1		1	0		1	1	1	0	1	1	1	1		0	0	0	0	1	0	0		0	0	0	0	0	0		1	0	1	0	1		0	0	1	1		0	0	0	1
Ebi 2011	Consensus		0	0	0	1		1	1		1	1	1	0	1	1	1	1		0	0	0	0	1	0	0		0	0	0	0	0	0		1	1	1	1	1		0	0	1	1		0	0	0	1
Ebi 2016	J		0	0	0	1		1	0		1	1	0	1	1	0	0	1		0	0	0	0	1	0	0		0	0	0	0	0	0		0	0	1	0	0		0	0	1	0		0	0	0	1
Ebi 2016	R		1	0	0	0		1	0		0	1	0	0	1	0	0	0		0	0	0	0	1	0	0		0	0	1	0	0	1		0	0	1	0	1		1	0	1	1		0	0	0	0
Ebi 2016	Consensus		0	0	0	1		1	0		1	1	0	1	1	0	0	1		0	0	0	0	1	0	0		0	0	1	0	0	0		0	0	1	0	1		1	0	1	0		0	0	0	1
Eidson 2016	J		0	0	0	1		1	0		0	1	0	0	1	0	0	0		0	0	0	0	1	0	0		0	0	0	0	0	0		1	0	1	0	0		0	0	1	0		0	1	0	0
Eidson 2016	R		0	0	0	1		1	0		1	1	0	0	1	0	0	1		0	0	0	0	1	0	0		0	1	0	0	0	1		1	0	1	1	1		0	0	1	1		0	1	0	0
Eidson 2016	Consensus		0	0	0	1		1	0		1	1	0	0	1	0	0	1		0	0	0	0	1	0	0		0	1	0	0	0	1		0	0	1	1	1		0	0	1	0		0	1	0	0
Friedrich 2017	J		0	0	0	1		0	1		1	1	0	0	1	1	0	0		0	1	0	1	0	0	0		1	1	0	0	1	0		1	1	1	0	0		0	1	0	0		0	0	1	0
Friedrich 2017	R		0	1	0	0		0	1		1	1	0	0	1	1	0	1		0	1	0	0	0	0	0		1	1	1	1	1	0		1	0	1	1	0		0	1	1	1		1	0	0	0
Friedrich 2017	Consensus		0	1	0	0		0	1		1	1	0	0	1	1	0	1		0	1	0	0	0	0	0		1	1	0	1	1	0		1	1	1	0	0		0	1	1	1		1	0	0	0
Frumkin 2008	J		0	0	0	1		1	1		0	1	1	0	1	1	1	1		0	0	0	0	1	0	0		1	0	1	1	0	0		1	0	1	0	0		1	1	1	0		0	0	1	0
Frumkin 2008	R		0	1	0	1		1	0		1	1	1	1	1	1	1	1		0	0	0	0	1	0	0		1	0	1	1	1	0		1	1	1	1	0		1	1	1	0		0	0	1	0
Frumkin 2008	Consensus		0	0	0	1		1	0		1	1	1	0	1	1	1	1		0	0	0	0	1	0	0		1	0	1	1	1	0		1	1	1	0	0		1	1	1	0		0	0	1	0
Goklany 2009	J		0	0	1	0		1	0		0	0	1	0	0	0	0	1		0	1	0	0	0	0	0		0	0	0	0	0	0		0	0	0	0	1		0	0	0	0		0	0	1	0
Goklany 2009	R		0	0	1	0		1	0		0	1	1	0	1	0	0	0		0	1	0	0	0	0	0		0	1	1	0	0	1		0	0	0	0	1		1	0	1	0		0	0	1	0
Goklany 2009	Consensus		0	0	1	0		1	0		0	1	1	0	1	0	0	1		0	1	0	0	0	0	0		0	1	1	0	0	1		0	0	0	0	1		1	0	1	0		0	0	1	0
Gomez 2013	J		0	0	0	1		1	0		1	0	1	0	1	0	0	0		0	0	0	1	0	0	0		0	0	0	0	0	0		1	0	1	0	0		0	1	1	0		0	1	0	0
Gomez 2013	R		0	1	0	0		0	1		1	0	1	1	1	0	0	1		0	0	0	1	0	0	0		0	0	0	0	0	0		1	0	1	0	0		0	1	1	0		0	1	0	0
Gomez 2013	Consensus		0	1	0	0		1	0		1	0	1	1	1	0	0	1		0	0	0	1	0	0	0		0	0	0	0	0	0		1	0	1	0	0		0	1	1	0		0	1	0	0
Gould 2015	J		0	0	0	1		1	1		1	0	1	1	0	0	1	1		0	0	0	0	1	0	0		1	0	1	1	0	0		1	0	1	0	0		0	0	1	0		0	0	0	1
Gould 2015	R		0	0	0	1		0	1		1	0	1	1	0	0	0	1		0	0	0	0	1	0	0		0	0	0	1	0	0		0	1	1	1	0		1	0	1	1		0	0	0	1
Gould 2015	Consensus		0	0	0	1		1	1		1	0	1	1	0	0	1	1		0	0	0	0	1	0	0		1	0	1	1	0	0		1	1	1	1	0		1	0	1	1		0	0	0	1
Hall 2010	J		0	1	0	0		0	1		0	0	0	0	0	0	0	0		0	0	0	0	0	0	0		1	0	1	0	1	1		0	0	1	0	0		1	1	0	0		0	0	1	0
Hall 2010	R		0	1	0	0		0	1		1	0	0	0	0	0	0	0		0	0	0	0	0	1	0		1	0	0	1	1	1		1	0	1	0	1		1	1	1	0		0	0	1	0
Hall 2010	Consensus		0	1	0	0		0	1		1	0	0	0	0	0	0	0		0	0	0	0	0	1	0		1	0	1	1	1	1		1	0	1	0	1		1	1	1	0		0	0	1	0
Hampton 2007	J		0	0	0	1		0	1		0	0	0	0	0	0	0	0		0	1	0	0	0	0	0		1	1	1	1	1	0		0	1	1	0	1		1	0	0	0		0	1	0	0
Hampton 2007	R		0	0	0	1		0	1		0	0	0	0	0	0	0	0		0	1	0	0	0	0	0		1	0	1	1	1	0		0	1	1	1	0		1	1	0	1		0	1	0	0
Hampton 2007	Consensus		0	0	0	1		0	1		0	0	0	0	0	0	0	0		0	1	0	0	0	0	0		1	1	1	1	1	0		0	1	1	1	1		1	1	0	0		0	1	0	0
Harris 2009	J		0	0	0	1		0	1		1	0	0	1	0	0	0	1		0	0	0	0	0	1	0		1	0	0	0	1	0		1	1	1	0	0		1	1	1	0		0	0	0	1
Harris 2009	R		0	1	0	0		0	1		1	0	0	0	0	0	0	1		0	0	0	0	0	1	0		1	0	1	0	1	1		1	1	1	1	1		1	1	0	1		0	0	0	1
Harris 2009	Consensus		0	1	0	0		0	1		1	0	0	1	0	0	0	1		0	0	0	0	0	1	0		1	0	1	0	1	1		1	1	1	0	1		1	1	1	1		0	0	0	1
Hess 2009	J		0	1	0	0		1	1		0	1	0	0	1	1	1	0		0	0	0	1	0	0	0		1	0	1	1	0	0		1	0	1	0	0		1	0	1	0		0	0	1	0
Hess 2009	R		0	1	0	0		1	1		1	1	1	1	1	1	1	1		0	0	0	1	0	0	0		1	0	0	1	0	0		1	0	1	0	1		1	0	1	0		0	0	1	0
Hess 2009	Consensus		0	1	0	0		1	1		1	1	1	0	1	1	1	1		0	0	0	1	0	0	0		1	0	1	1	0	0		1	0	1	0	1		1	0	1	0		0	0	1	0
Hess 2012	J		0	0	0	1		1	0		0	1	0	0	0	0	0	1		0	0	0	0	1	0	0		0	0	0	0	0	0		1	0	1	0	1		0	0	1	0		0	0	1	0
Hess 2012	R		0	0	0	0		1	0		1	1	0	1	1	0	0	1		0	0	0	0	1	0	0		0	0	1	0	0	0		1	1	1	1	0		1	0	1	0		0	0	1	0
Hess 2012	Consensus		0	0	0	1		1	0		1	1	0	0	0	0	0	1		0	0	0	0	1	0	0		0	0	0	0	0	0		1	0	1	0	0		0	0	1	0		0	0	1	0
Jackson 2008	J		0	1	0	1		1	1		1	1	0	0	1	1	1	1		0	0	0	0	1	0	0		1	0	1	0	1	1		1	0	1	1	0		1	1	0	0		0	0	0	1
Jackson 2008	R		0	1	0	0		1	1		1	1	1	1	1	1	1	1		0	0	0	0	1	0	0		1	1	1	1	1	1		1	1	1	1	1		1	1	1	1		0	0	0	1
Jackson 2008	Consensus		0	1	0	0		1	1		1	1	1	0	1	1	1	1		0	0	0	0	1	0	0		1	0	1	1	1	1		1	1	1	1	1		1	1	1	1		0	0	0	1
Jarouse, 2011	J		0	0	0	1		0	1		0	0	0	0	0	0	0	0		0	0	1	0	0	0	0		0	0	0	0	1	0		1	0	0	0	0		1	1	0	0		1	0	0	0
Jarouse, 2011	R		1	0	0	0		1	1		0	0	0	0	0	0	0	0		0	0	1	0	0	0	0		1	1	1	0	1	1		1	1	1	0	1		1	1	0	0		1	0	0	0
Jarouse, 2011	Consensus		0	0	0	1		0	1		0	0	0	0	0	0	0	0		0	0	1	0	0	0	0		1	1	1	0	1	1		1	1	0	0	1		1	1	0	0		1	0	0	0
J 2002	R		0	1	0	0		1	0		0	0	0	0	0	0	0	0		0	0	0	1	0	0	0		1	0	0	0	0	0		0	1	1	1	1		0	0	1	1		0	1	0	0
J 2002	J		0	1	0	0		1	1		1	0	0	0	1	0	0	0		0	0	0	0	0	0	1		1	0	0	0	0	0		1	0	0	1	1		0	0	0	0		0	1	0	0
J 2002	Consensus		0	1	0	0		1	1		1	0	0	0	1	0	0	0		0	0	0	0	0	0	1		1	0	0	0	0	0		1	1	1	1	1		0	0	1	1		0	1	0	0
Kansas Nurse Association, 2009	J		0	0	0	1		0	1		0	0	0	0	0	0	0	0		0	0	0	0	0	1	0		1	0	0	0	0	0		1	0	0	1	0		0	0	1	0		1	0	0	0
Kansas Nurse Association, 2009	R		1	0	0	0		0	1		0	0	0	0	0	0	0	0		0	0	0	0	0	1	0		0	0	0	0	0	0		1	0	1	0	0		0	0	1	0		1	0	0	0
Kansas Nurse Association, 2009	Consensus		0	0	0	1		0	1		0	0	0	0	0	0	0	0		0	0	0	0	0	0	0		1	0	0	0	0	0		1	0	1	1	0		0	0	1	0		1	0	0	0
Keim 2011	J		0	0	0	1		1	1		1	1	0	1	1	1	1	0		0	0	0	0	1	0	0		1	0	1	0	0	0		0	0	1	1	0		1	0	0	0		0	0	1	0
Keim 2011	R		0	0	0	1		1	1		0	1	0	1	0	0	0	0		0	0	0	1	0	0	0		0	1	1	0	0	0		1	1	1	1	1		1	1	1	0		0	0	1	0
Keim 2011	Consensus		0	0	0	1		1	1		1	1	0	1	1	1	1	0		0	0	0	1	0	0	0		0	1	1	0	0	0		1	1	1	1	1		1	1	1	0		0	0	1	0
Koh 2017	J		0	0	0	1		1	1		1	1	0	1	1	1	0	1		0	0	0	0	1	0	0		1	0	1	1	0	0		1	1	1	0	0		0	0	1	0		0	1	0	0
Koh 2017	R		0	1	0	0		1	1		1	1	0	1	1	1	0	1		0	0	0	0	1	0	0		1	0	1	1	0	1		1	1	1	0	1		0	0	1	0		0	1	0	0
Koh 2017	Consensus		0	0	0	1		1	1		1	1	1	1	1	1	0	1		0	0	0	0	1	0	0		1	0	1	1	0	0		1	1	1	0	1		0	0	1	0		0	1	0	0
Kristi 2009	J		0	0	0	1		1	1		1	0	1	0	0	1	1	0		0	0	0	0	1	0	0		0	0	0	0	0	0		1	0	1	1	0		0	0	0	0		0	0	1	0
Kristi 2009	R		0	0	0	1		1	1		1	1	1	0	1	0	1	1		1	0	0	0	0	0	0		0	0	1	0	0	0		1	0	1	1	1		1	0	1	1		0	0	1	0
Kristi 2009	Consensus		0	0	0	1		1	1		1	1	1	0	1	1	1	1		0	0	0	0	1	0	0		0	0	1	0	0	0		1	0	1	1	1		1	0	1	1		0	0	1	0
Krueger 2015	J		0	0	0	1		1	0		0	1	1	0	1	1	0	0		0	0	1	0	0	0	0		0	0	1	0	0	0		1	0	1	0	1		0	0	1	0		1	0	0	0
Krueger 2015	R		0	0	0	1		1	1		1	1	1	0	1	1	0	1		0	0	1	0	0	0	0		1	0	1	1	0	0		1	1	1	1	0		1	0	1	0		0	0	0	0
Krueger 2015	Consensus		0	0	0	1		1	1		1	1	1	0	1	1	0	1		0	0	0	0	0	0	0		1	0	1	1	0	0		1	1	1	0	1		1	0	1	0		1	0	0	0
Maibach 2008 [1]	J		0	0	0	1		1	1		1	1	1	0	1	0	1	0		0	1	0	0	0	0	0		1	0	0	0	0	0		1	1	1	1	1		0	0	0	0		0	0	0	0
Maibach 2008 [1]	R		1	0	0	0		1	1		0	1	1	0	1	1	1	1		0	1	0	0	0	0	0		1	0	1	1	1	1		1	1	1	1	0		1	0	1	1		0	0	1	0
Maibach 2008 [1]	Consensus		0	0	0	1		1	1		1	1	1	0	1	1	1	1		0	1	0	0	0	0	0		1	0	1	1	1	1		1	1	1	1	1		1	0	1	1		0	0	1	0
Maibach 2008 [2]	J		0	0	0	1		1	1		1	1	1	0	1	1	1	0		0	1	0	0	0	0	0		0	0	0	0	0	0		0	0	1	1	0		0	0	1	0		0	0	1	0
Maibach 2008 [2]	R		0	0	0	0		1	1		1	1	1	1	1	1	1	1		0	1	0	0	0	0	0		1	1	1	1	1	1		1	1	1	0	0		0	1	1	1		0	0	1	0
Maibach 2008 [2]	Consensus		0	0	0	1		1	1		1	1	1	1	1	1	1	0		0	1	0	0	0	0	0		1	1	1	1	0	1		1	1	1	1	0		0	1	1	1		0	0	1	0
Mark 2009	J		0	0	0	0		1	0		0	0	1	1	1	1	1	0		0	0	0	1	0	0	0		0	0	0	0	0	0		0	0	1	0	1		0	0	0	0		0	0	1	0
Mark 2009	R		0	0	0	1		1	1		0	1	1	1	1	1	0	1		0	0	0	0	1	0	0		1	1	1	0	0	1		0	1	1	1	1		1	0	1	0		0	0	1	0
Mark 2009	Consensus		0	0	0	1		1	1		0	1	1	0	1	1	1	1		0	0	0	0	1	0	0		1	0	1	0	0	1		0	1	1	1	1		1	0	1	0		0	0	1	0
McCarthy 2015	J		0	0	0	1		0	0		1	1	0	0	1	0	0	1		0	0	0	1	0	0	0		0	0	0	0	0	0		0	0	0	1	1		0	0	1	0		0	0	0	1
McCarthy 2015	R		0	0	0	1		1	0		1	1	0	0	1	0	0	0		0	0	0	1	0	0	0		0	0	0	0	0	0		0	0	1	0	1		1	0	1	1		0	0	0	1
McCarthy 2015	Consensus		0	0	0	1		1	0		1	1	0	0	1	0	0	1		0	0	0	1	0	0	0		0	0	0	0	0	0		1	0	0	0	1		1	0	1	1		0	0	0	1
McCartney 2007	J		0	0	0	1		1	1		1	1	1	0	1	1	0	0		0	0	0	0	0	1	0		1	0	0	0	0	0		1	0	1	0	0		0	0	1	0		0	0	0	0
McCartney 2007	R		0	0	0	1		1	0		1	1	1	0	1	1	0	0		0	0	0	0	0	1	0		1	0	0	0	0	0		1	0	1	1	0		0	0	1	0		0	1	0	0
McCartney 2007	Consensus		0	0	0	1		1	0		1	1	1	0	1	1	0	0		0	0	0	0	0	1	0		1	0	0	0	0	0		1	0	1	1	0		0	0	1	0		0	1	0	0
McGinty, 2016	J		0	1	0	1		1	1		0	1	0	0	1	0	0	1		0	1	0	0	0	0	0		1	0	1	1	1	0		1	0	0	1	1		0	0	1	0		0	0	1	0
McGinty, 2016	R		0	1	0	0		1	1		1	1	0	0	1	0	0	1		0	0	0	0	1	0	0		1	0	1	1	1	0		1	0	1	1	0		1	0	0	1		0	1	0	0
McGinty, 2016	Consensus		0	1	0	0		1	1		1	1	0	0	1	0	0	1		0	0	0	0	1	0	0		1	0	1	1	1	0		1	0	1	1	1		1	0	1	1		0	0	1	0
NEHA, 2001	J		0	0	0	1		1	0		1	1	1	0	1	0	0	0		0	0	0	0	1	0	0		1	1	0	0	0	0		0	0	1	1	1		0	0	1	0		0	0	0	1
NEHA, 2001	R		0	0	0	1		0	1		1	1	1	0	1	0	0	0		0	0	0	0	1	0	0		1	1	1	0	1	0		1	0	1	1	1		0	1	1	0		0	0	1	0
NEHA, 2001	Consensus		0	0	0	1		0	1		1	1	1	0	1	0	0	0		0	0	0	0	1	0	0		1	1	0	0	0	0		0	0	1	1	1		0	0	1	0		0	0	0	0
Patz 2008	J		0	0	0	1		1	1		1	1	1	0	1	0	1	1		0	1	0	0	0	0	0		1	0	1	1	0	0		1	0	0	0	0		0	0	0	0		1	0	0	0
Patz 2008	R		0	0	0	1		1	1		1	1	1	0	1	1	0	1		0	0	0	0	1	0	0		1	1	1	1	0	0		1	1	1	1	1		1	1	1	1		0	0	0	0
Patz 2008	Consensus		0	0	0	1		1	1		1	1	1	0	1	1	1	1		0	0	0	0	1	0	0		1	0	1	1	0	0		1	1	1	1	1		1	1	1	1		1	0	0	0
Patz 2014	J		0	0	0	1		1	1		1	1	1	0	1	1	1	1		0	0	0	0	1	0	0		1	0	1	1	0	0		1	0	1	0	1		1	0	1	0		1	0	0	0
Patz 2014	R		0	0	0	1		1	1		1	1	1	1	1	1	1	1		0	0	0	0	1	0	0		1	1	1	1	1	1		0	1	0	1	1		1	1	1	1		1	0	0	0
Patz 2014	Consensus		0	0	0	1		1	1		1	1	1	1	1	1	1	1		0	0	0	0	1	0	0		1	1	1	1	1	1		1	1	1	1	1		1	1	1	0		1	0	0	0
Perera 2017	J		0	0	0	1		0	1		1	1	1	0	1	1	1	1		0	0	0	0	1	0	0		1	0	0	0	0	0		0	0	0	1	0		1	1	0	0		0	1	0	0
Perera 2017	R		1	0	0	0		1	0		1	1	1	1	1	1	1	0		0	0	0	0	1	0	0		1	0	0	0	0	0		0	0	1	0	0		1	1	1	0		0	1	0	0
Perera 2017	Consensus		1	0	0	0		1	1		1	1	1	1	1	1	1	1		0	0	0	0	1	0	0		1	0	0	0	0	0		0	0	1	1	0		1	1	1	0		0	1	0	0
Pinkerton 2012	J		0	0	0	1		1	1		1	1	1	0	1	0	1	1		0	0	0	1	0	0	0		1	0	1	1	0	0		1	0	1	0	0		0	0	1	0		0	0	1	0
Pinkerton 2012	R		0	0	0	0		1	1		1	1	0	0	1	0	1	0		0	0	0	1	0	0	0		1	0	1	1	0	0		1	1	1	0	1		0	0	1	0		0	0	1	0
Pinkerton 2012	Consensus		0	0	0	1		1	1		1	1	1	0	1	0	1	1		0	0	0	1	0	0	0		1	0	1	1	0	0		1	1	1	0	1		0	0	1	0		0	0	1	0
Plough 2016	J		0	0	0	1		1	1		0	0	1	0	1	1	0	1		0	0	0	0	1	0	0		0	0	1	0	0	0		1	0	0	0	0		1	0	1	0		0	1	0	0
Plough 2016	R		0	1	0	0		1	1		1	1	1	0	1	1	0	1		0	0	0	0	1	0	1		0	1	1	0	0	1		1	1	0	1	1		0	1	1	0		0	1	0	0
Plough 2016	Consensus		0	1	0	0		1	1		1	1	1	0	1	1	0	1		0	0	0	0	1	0	0		0	0	1	0	0	0		1	1	0	0	1		1	1	1	0		0	1	0	0
Radtke 2001	J		0	0	0	1		1	1		1	1	1	0	1	1	0	1		0	0	0	0	1	0	0		1	0	1	0	1	1		1	1	1	0	1		1	0	1	0		0	0	0	1
Radtke 2001	R		0	1	0	0		1	1		1	1	1	1	1	1	0	1		0	0	0	0	1	0	0		0	0	1	0	0	0		1	1	1	1	1		1	1	1	0		1	0	0	0
Radtke 2001	Consensus		0	1	0	0		1	1		1	1	1	0	1	1	0	1		0	0	0	0	1	0	0		1	0	1	1	1	1		1	1	1	1	1		1	1	1	0		0	0	0	1
Resnik 2016	J		0	0	0	1		0	0		0	1	1	0	1	0	0	0		0	1	0	0	0	0	0		0	0	0	0	0	0		0	0	0	1	0		0	0	1	0		0	0	1	0
Resnik 2016	R		1	0	0	0		0	0		1	1	1	0	1	0	0	1		0	1	0	0	0	0	0		0	0	0	0	0	0		1	0	1	0	0		1	1	0	1		0	0	1	0
Resnik 2016	Consensus		1	0	0	0		0	0		1	1	1	0	1	0	0	1		0	1	0	0	0	0	0		0	0	0	0	0	0		1	0	1	0	0		1	1	1	1		0	0	1	0
Ring 2014	J		0	0	0	1		0	1		1	0	0	0	0	0	0	1		0	0	0	1	0	0	0		1	1	1	1	0	0		1	1	1	0	0		0	1	1	0		0	0	0	1
Ring 2014	R		0	1	0	0		0	1		1	0	1	0	0	0	0	1		0	0	0	1	0	0	0		1	1	1	1	0	0		1	1	1	0	1		1	1	1	1		0	0	0	0
Ring 2014	Consensus		0	0	0	1		0	1		1	0	0	0	0	0	0	1		0	0	0	1	0	0	0		1	1	1	0	0	0		1	1	1	0	1		1	1	1	1		0	0	0	1
RWJ, 2011	J		0	0	0	1		0	1		0	0	1	0	0	0	0	0		0	0	1	0	0	0	0		0	1	1	1	0	0		1	0	0	0	0		0	0	0	0		0	1	0	0
RWJ, 2011	R		0	1	0	0		1	1		1	1	1	1	0	0	0	0		0	0	0	0	1	0	0		1	1	1	1	0	0		1	1	1	1	1		0	1	1	0		0	1	0	0
RWJ, 2011	Consensus		0	1	0	0		0	1		0	1	1	0	0	0	0	0		0	0	1	0	0	0	0		1	1	1	1	0	0		1	1	1	1	0		0	0	1	0		0	1	0	0
Sarfaty 2009	J		0	0	0	1		1	1		1	1	1	0	1	1	0	1		0	0	0	1	0	0	0		1	0	1	1	0	0		1	1	1	1	0		0	1	1	0		0	1	0	0
Sarfaty 2009	R		0	1	0	0		1	1		1	1	1	0	1	1	1	1		0	0	0	1	0	0	0		1	0	1	0	1	0		1	0	1	1	0		0	1	1	0		0	1	0	0
Sarfaty 2009	Consensus		0	1	0	0		1	1		1	1	1	0	1	1	1	1		0	0	0	1	0	0	0		1	0	1	1	1	0		1	1	1	1	0		0	1	1	0		0	1	0	0
Sarfaty 2014	J		0	0	0	1		1	1		1	1	1	0	1	1	0	0		0	1	0	0	0	0	0		0	0	0	0	0	0		1	0	1	0	0		0	0	1	0		0	0	1	0
Sarfaty 2014	R		1	0	0	0		1	0		1	1	1	0	1	1	0	1		0	1	0	0	0	0	0		0	0	0	0	0	0		1	1	1	1	0		0	0	1	0		0	0	1	0
Sarfaty 2014	Consensus		0	0	0	1		1	0		1	1	1	0	1	1	0	1		0	1	0	0	0	0	0		0	0	0	0	0	0		1	1	1	1	0		0	0	1	0		0	0	1	0
Schwartz 2006	J		0	0	0	1		1	1		0	1	1	0	1	0	1	1		0	0	0	0	1	0	0		1	1	0	1	0	0		1	1	1	1	1		0	1	1	0		0	0	1	0
Schwartz 2006	R		0	0	0	1		1	1		1	1	1	1	1	0	1	1		0	0	0	0	1	0	0		1	1	0	0	0	1		1	1	1	1	0		1	1	1	1		0	0	1	0
Schwartz 2006	Consensus		0	0	0	1		1	1		1	1	1	0	1	0	1	1		0	0	0	0	1	0	0		1	1	0	1	0	1		1	1	1	1	1		1	1	1	1		0	0	1	0
Sean 2015	J		0	0	0	0		0	0		0	1	1	0	0	1	0	0		0	1	0	0	0	0	0		0	0	0	0	0	0		1	0	1	1	0		0	1	1	0		1	0	0	0
Sean 2015	R		0	1	0	0		1	1		1	1	1	1	1	1	1	1		0	1	0	0	0	0	0		1	0	0	0	0	0		1	1	1	0	0		0	1	1	1		0	1	0	0
Sean 2015	Consensus		0	0	0	1		1	1		1	1	1	1	1	1	1	1		0	1	0	0	0	0	0		0	0	0	0	0	0		1	1	1	1	0		0	1	1	1		1	0	0	0
Serb 2008	J		0	1	0	0		0	1		0	0	0	0	0	0	0	0		0	0	1	0	0	0	0		1	1	1	1	1	1		1	1	1	0	0		1	1	0	0		0	0	0	0
Serb 2008	R		1	0	0	0		0	1		0	0	0	0	0	0	0	0		0	0	1	0	0	0	0		1	1	1	1	1	1		0	1	1	1	1		1	1	0	1		1	0	0	0
Serb 2008	Consensus		1	0	0	0		0	1		0	0	0	0	0	0	0	0		0	0	1	0	0	0	0		1	1	1	1	1	1		0	1	1	1	1		1	1	0	0		1	0	0	0
Shea 2007	J		0	1	0	0		1	1		0	1	1	0	1	0	1	1		0	0	0	1	0	0	0		1	0	1	1	0	0		1	1	1	0	0		0	0	1	0		1	0	0	0
Shea 2007	R		0	1	0	0		1	1		1	1	1	0	1	0	1	1		0	0	0	0	1	0	0		1	0	1	1	0	0		1	1	1	1	0		0	0	1	1		0	0	0	0
Shea 2007	Consensus		0	1	0	0		1	1		1	1	1	0	1	0	1	1		0	0	0	0	1	0	0		1	0	1	1	0	0		1	1	1	1	0		0	0	1	0		1	0	0	0
Shea 2008	J		0	1	0	0		1	1		1	1	0	0	1	0	1	0		0	0	0	0	1	0	0		1	1	0	1	0	1		1	1	1	0	1		0	0	0	0		0	0	1	0
Shea 2008	R		0	1	0	0		1	1		1	1	1	1	1	0	1	1		0	0	0	0	1	0	0		1	1	1	1	0	1		1	1	1	0	1		1	0	1	0		0	0	1	0
Shea 2008	Consensus		0	1	0	0		1	1		1	1	1	0	1	0	1	1		0	0	0	0	1	0	0		1	1	0	1	0	1		1	1	1	0	1		1	0	1	0		0	0	1	0
Sheffield 2011	J		0	0	0	1		1	1		0	1	1	1	1	1	1	1		0	0	0	1	0	0	0		1	1	0	0	0	0		1	0	1	1	0		0	0	1	0		0	1	0	0
Sheffield 2011	R		0	0	0	1		0	1		1	1	1	1	1	0	0	1		0	0	0	0	1	0	0		1	1	1	0	0	0		1	1	1	0	0		0	1	1	0		0	1	0	0
Sheffield 2011	Consensus		0	0	0	1		1	1		1	1	1	1	1	1	1	1		0	0	0	1	0	0	0		1	1	1	0	0	0		1	1	1	1	0		0	1	1	0		0	1	0	0
Smith 2017	J		0	0	0	1		1	1		1	0	0	0	0	0	0	0		0	0	0	0	1	0	0		1	0	0	0	0	0		1	0	1	1	1		0	0	1	1		0	0	0	1
Smith 2017	R		0	1	0	0		1	1		0	0	0	0	0	0	0	0		0	0	1	0	0	0	0		1	0	0	0	0	0		1	0	0	1	0		1	1	1	0		0	0	0	1
Smith 2017	Consensus		0	0	0	1		1	1		1	0	0	0	0	0	0	0		0	0	0	0	1	0	0		1	0	0	0	0	0		1	0	1	1	1		1	0	1	0		0	0	0	1
Trust For America's Health, 2014	J		0	1	0	1		0	1		1	1	1	0	1	0	0	1		0	0	1	0	0	0	0		0	0	0	0	0	1		0	0	1	1	0		0	0	1	0		0	0	1	0
Trust For America's Health, 2014	R		0	0	0	1		1	1		1	1	1	0	0	1	0	1		0	0	0	0	1	0	0		0	0	0	0	0	0		1	0	1	1	0		1	1	1	0		0	0	1	0
Trust For America's Health, 2014	Consensus		0	0	0	1		1	1		1	1	1	0	1	1	0	1		0	0	0	0	1	0	0		0	1	0	0	0	1		1	0	1	1	0		1	0	1	0		0	0	1	0
Vermont Nurse Connection, 2012	J		0	1	0	1		0	1		0	0	1	0	0	0	0	0		0	0	0	0	0	1	0		0	1	0	0	0	0		1	0	1	1	0		0	0	1	0		0	1	0	0
Vermont Nurse Connection, 2012	R		0	0	0	1		0	1		0	0	1	0	0	0	0	0		0	0	0	0	0	1	0		0	1	0	0	0	0		1	1	1	0	0		0	1	1	0		0	1	0	0
Vermont Nurse Connection, 2012	Consensus		0	0	0	1		0	1		0	0	1	0	0	0	0	0		0	0	0	0	0	1	0		0	1	0	0	0	0		1	0	1	0	0		0	0	1	0		0	1	0	0
Voelker 2017	J		0	0	0	1		1	1		1	1	1	1	1	0	0	0		0	1	0	0	0	0	0		1	0	0	1	0	0		0	1	1	0	1		0	0	1	0		0	0	0	0
Voelker 2017	R		0	0	0	1		0	1		1	1	1	1	1	0	0	1		0	0	0	1	0	0	0		1	1	0	1	0	0		0	1	1	0	1		0	0	1	0		0	0	1	0
Voelker 2017	Consensus		0	0	0	1		1	1		1	1	1	1	1	0	0	1		0	1	0	0	0	0	0		1	1	0	1	0	0		1	1	1	0	1		0	0	1	0		0	0	1	0
Watson 2005	J		0	0	0	0		1	1		1	0	1	0	1	0	1	1		0	1	0	0	0	0	0		1	0	0	0	0	0		0	0	0	0	1		1	0	0	0		0	0	1	0
Watson 2005	R		0	0	0	1		1	1		1	1	1	1	1	0	1	1		0	0	0	0	1	0	0		1	0	0	0	0	0		1	1	1	1	1		1	1	0	1		0	0	1	0
Watson 2005	Consensus		0	0	0	1		1	1		1	1	1	0	1	0	1	1		0	1	0	0	0	0	0		1	0	0	0	0	0		1	1	1	1	1		1	1	0	1		0	0	1	0
Wellbery 2017	J		0	1	0	0		1	1		1	1	1	0	1	0	0	1		0	0	0	1	0	0	0		1	0	0	0	1	1		1	1	1	0	0		0	1	1	0		0	0	1	0
Wellbery 2017	R		0	1	0	0		0	1		1	1	1	0	1	0	0	1		0	0	0	1	0	0	0		1	1	0	1	1	1		1	0	1	1	0		0	1	1	1		0	0	1	0
Wellbery 2017	Consensus		0	1	0	0		1	1		1	1	1	0	1	0	0	1		0	0	0	1	0	0	0		1	1	0	1	1	1		0	1	1	0	0		0	1	1	0		0	0	1	0
Yellowlees 2008 [1]	J		0	1	0	0		0	1		1	0	0	0	0	0	0	0		0	0	0	1	0	0	0		1	0	1	0	1	0		1	1	0	1	1		1	0	1	0		0	0	0	1
Yellowlees 2008 [1]	R		0	1	0	0		0	1		0	0	0	0	0	0	0	0		0	0	0	1	0	0	0		1	0	0	0	1	0		0	0	1	1	1		1	0	1	0		0	0	0	1
Yellowlees 2008 [1]	Consensus		0	1	0	0		0	1		0	0	0	0	0	0	0	0		0	0	0	1	0	0	0		1	0	1	0	1	0		1	1	1	1	1		1	0	1	0		0	0	0	1
Yellowlees 2008 [2]	J		0	0	0	1		0	1		0	0	0	0	0	0	0	0		0	0	0	1	0	0	0		1	0	0	0	1	0		1	0	0	0	1		1	0	1	0		0	0	0	1
Yellowlees 2008 [2]	R		0	1	0	0		0	1		0	0	0	0	0	0	0	0		0	0	0	1	0	0	0		1	0	0	1	1	0		0	1	1	0	1		0	1	1	0		0	0	0	1
Yellowlees 2008 [2]	Consensus		0	1	0	0		0	1		0	0	0	0	0	0	0	0		0	0	0	1	0	0	0		1	0	0	1	1	0		1	1	1	0	1		1	0	1	0		0	0	0	1
Yellowlees 2010	J		0	0	0	1		0	0		0	0	0	0	0	0	0	0		0	0	0	1	0	0	0		1	0	1	1	1	0		0	1	0	1	1		1	0	1	0		0	0	0	1
Yellowlees 2010	R		0	0	0	0		0	1		0	0	0	0	0	0	0	0		0	0	0	1	0	0	0		1	0	1	1	1	0		1	1	1	0	1		1	1	0	0		0	0	0	1
Yellowlees 2010	Consensus		0	0	0	1		0	1		0	0	0	0	0	0	0	0		0	0	0	1	0	0	0		1	0	1	1	1	0		0	1	0	1	1		1	1	1	0		0	0	0	1
Study Id		Afzal 2007	Afzal 2007	Afzal 2007	Allen 2016	Allen 2016	Allen 2016	Anstey 2013	Anstey 2013	Anstey 2013	ASTHO 2012	ASTHO 2012	ASTHO 2012	Auerbach 2017	Auerbach 2017	Auerbach 2017	Balbus 2011	Balbus 2011	Balbus 2011	Balbus et al, 2008	Balbus et al, 2008	Balbus et al, 2008	Bauchner 2017	Bauchner 2017	Bauchner 2017	Bedsworth 2009	Bedsworth 2009	Bedsworth 2009	Benjamin 2017	Benjamin 2017	Benjamin 2017	Bernard 2001	Bernard 2001	Bernard 2001	Bouley, 2010	Bouley, 2010	Bouley, 2010	Brown 2016	Brown 2016	Brown 2016	Bunyavanich 2003	Bunyavanich 2003	Bunyavanich 2003	Chalupka 2014	Chenven 2013	Chenven 2013	Chenven 2013	Cohen 2016	Cohen 2016
Reviewer		J	R	Consensus	J	R	Consensus	J	R	Consensus	J	R	Consensus	J	R	Consensus	J	R	Consensus	J	R	Consensus	J	R	Consensus	J	R	Consensus	J	R	Consensus	J	R	Consensus	J	R	Consensus	J	R	Consensus	J	R	Consensus	J	J	R	Consensus	J	R
Conformative Role		0	0	0	0	0	0	0	0	0	0	0	0	0	0	0	0	0	0	0	0	0	0	1	1	0	0	0	0	0	0	0	1	0	0	1	1	0	0	0	0	0	0	0	0	1	1	0	0
Leadership Role		0	0	0	0	1	0	0	0	0	0	0	0	0	0	0	0	1	1	0	1	1	0	0	0	0	0	0	1	1	1	0	0	0	0	0	0	0	1	1	0	0	0	0	0	0	0	1	1
Passive/No Role		0	0	0	0	0	0	0	0	0	0	0	0	0	0	0	0	0	0	0	0	0	0	0	0	0	0	0	0	0	0	0	0	0	0	0	0	0	0	0	0	0	0	0	0	0	0	0	0
Proactive Role		1	1	1	1	0	1	1	1	1	1	0	1	1	1	1	1	0	0	0	1	0	1	0	0	1	0	1	1	0	0	1	0	1	0	0	0	1	0	0	1	1	1	1	1	0	0	1	0
Adaptation		0	0	0	1	0	1	1	1	0	0	1	1	0	1	1	0	1	1	1	1	1	0	1	1	1	1	1	0	1	1	1	1	1	1	1	1	1	1	1	1	1	1	1	1	0	0	1	1
Mitigation		1	1	1	0	0	0	1	0	1	0	0	0	1	1	1	0	0	0	1	1	1	1	1	0	1	1	1	1	1	1	1	0	1	1	1	1	0	1	1	0	1	1	1	1	1	1	0	1
Air Pollution		1	1	1	0	0	0	1	1	1	1	1	1	1	1	1	1	1	1	1	1	1	1	1	1	1	1	1	0	1	1	1	1	1	0	0	0	1	1	1	1	1	1	1	1	1	1	1	1
Extreme Weather		1	1	1	1	1	1	1	1	1	1	1	1	1	1	1	1	1	1	1	1	1	1	1	1	1	1	1	0	1	1	1	1	1	0	0	0	1	1	1	1	1	1	1	0	0	0	1	1
Food		0	1	1	0	0	0	1	1	1	0	1	1	1	1	1	1	1	1	1	1	1	1	1	1	0	1	1	0	1	1	0	1	1	0	0	0	1	1	1	1	0	1	1	0	0	0	0	0
Housing/Sanitation		0	1	1	0	0	0	1	1	1	1	0	1	0	1	1	0	0	0	0	1	1	0	1	0	0	0	0	0	0	0	0	1	1	0	0	0	0	0	0	0	1	1	0	1	0	1	1	1
Infectious/Vector Borne Disease		1	1	1	1	1	1	1	1	1	1	1	1	1	1	1	0	1	1	1	1	1	0	0	0	1	1	1	0	0	0	1	1	1	0	0	0	1	1	1	1	1	1	1	0	0	0	1	0
Mental Health		0	0	0	1	1	1	0	0	0	0	0	0	0	0	0	0	0	0	1	1	1	1	1	1	0	0	0	0	1	1	0	0	0	0	0	0	1	1	1	1	1	1	0	0	0	0	0	0
Migration		1	1	1	0	0	0	0	1	1	0	0	0	0	1	1	0	0	0	0	0	0	0	0	0	0	0	0	0	0	0	0	1	0	0	0	0	0	0	0	1	1	1	0	0	0	0	1	1
Water		1	1	1	0	0	0	1	1	1	1	1	1	0	1	1	0	0	0	1	1	1	0	1	0	0	1	1	0	1	1	1	1	1	0	0	0	0	0	0	1	1	1	0	0	0	0	0	1
Administrators/Lawyers		0	0	0	0	0	0	0	0	0	0	0	0	0	0	0	0	0	0	0	0	0	0	0	0	0	1	1	0	0	0	0	0	0	0	0	0	0	0	0	0	0	0	0	0	0	0	0	0
Academics		0	0	0	1	1	1	0	0	0	0	0	0	0	0	0	0	0	0	0	0	0	0	0	0	0	0	0	0	0	0	0	0	0	0	0	0	0	0	0	0	0	0	0	0	0	0	1	0
Administrators/Lawyers		0	0	0	0	0	0	0	0	0	0	0	0	0	0	0	0	0	0	0	0	0	0	0	0	0	0	0	0	0	0	0	0	0	0	0	0	0	0	0	0	0	0	0	1	1	1	0	0
Doctor		0	0	0	0	0	0	1	1	1	0	0	0	1	1	1	0	0	0	0	0	0	1	1	1	0	0	0	0	0	0	0	0	0	0	0	0	0	0	0	1	1	1	0	0	0	0	0	0
Env/Population/Public Health		0	0	0	0	0	0	1	0	1	1	1	1	0	0	0	1	1	1	1	1	1	0	0	0	1	0	0	1	1	1	1	1	1	0	0	0	1	1	1	0	0	0	0	0	0	0	0	1
Nurse		1	1	1	0	0	0	0	0	0	0	0	0	0	0	0	0	0	0	0	0	0	0	0	0	0	0	0	0	0	0	0	0	0	0	0	0	0	0	0	0	0	0	1	0	0	0	0	0
Students		0	0	0	0	0	0	0	0	0	0	0	0	0	0	0	0	0	0	0	0	0	0	0	0	0	0	0	0	0	0	0	0	0	1	1	1	0	0	0	0	0	0	0	0	0	0	0	0
Energy		1	1	1	0	0	0	0	1	1	1	0	0	0	1	1	0	0	0	1	1	1	0	1	0	1	1	1	1	1	1	0	1	1	0	0	0	1	0	1	1	1	1	1	1	1	1	1	1
Food		0	0	0	0	0	0	0	1	1	0	1	1	0	0	0	1	0	1	1	1	1	0	0	0	0	0	0	1	1	1	0	0	0	0	0	0	0	1	1	0	0	0	0	0	0	0	0	0
Materiality/Buildings		0	0	0	0	0	0	0	1	0	0	0	0	0	0	0	0	0	0	0	1	0	0	1	0	1	1	1	0	1	1	1	1	1	0	0	0	0	1	0	0	1	1	0	0	0	0	1	1
Transport		0	1	1	0	0	0	1	1	1	0	0	0	0	0	0	0	0	0	1	0	1	0	0	0	0	1	1	1	1	1	1	1	1	0	0	0	0	1	1	0	1	1	0	0	0	0	0	0
Waste		1	1	1	0	0	0	0	0	0	0	0	0	0	0	0	0	0	0	0	0	0	0	0	0	0	0	0	0	0	0	0	1	0	0	0	0	0	1	0	0	1	1	0	1	1	1	0	0
Water		0	0	0	0	0	0	1	0	1	1	1	1	0	0	0	0	0	0	0	0	0	0	1	1	0	0	0	0	0	0	0	1	1	0	0	0	0	0	0	0	0	0	0	1	1	1	0	0
Advocacy		1	1	1	0	1	0	0	0	0	0	1	1	1	1	1	0	1	0	0	1	1	0	1	0	0	1	1	0	1	1	1	1	1	0	0	0	1	1	1	1	1	1	1	0	0	0	0	1
Behavior		1	0	1	0	0	0	0	1	0	0	1	0	1	0	1	0	0	0	1	1	1	0	0	0	1	0	1	0	0	0	1	0	0	0	0	0	0	1	0	1	0	1	0	1	1	1	0	1
Education		0	0	0	0	1	1	0	1	1	1	1	1	1	1	1	1	1	1	1	1	1	0	1	1	1	1	1	1	1	1	1	1	1	1	1	1	1	1	1	1	1	1	0	1	1	1	1	1
Lobbying/Legislation		1	1	1	0	0	0	1	1	1	0	0	0	0	1	1	0	0	0	1	1	1	0	0	0	0	0	0	0	0	0	0	1	1	0	0	0	0	1	1	0	1	1	1	0	1	1	0	1
Technology		0	0	0	0	0	0	0	0	0	0	1	1	0	0	0	0	0	0	0	1	1	0	0	0	0	1	1	0	0	0	0	1	0	0	0	0	0	1	1	1	1	1	0	1	0	1	0	1
Business Imperative		0	0	0	0	0	0	0	0	0	0	0	0	0	0	0	0	0	0	0	0	0	0	0	0	0	0	0	0	0	0	0	0	0	0	0	0	0	1	0	0	0	0	0	0	1	1	0	1
Ethical Imperative		0	0	0	1	1	1	1	1	1	0	0	0	1	0	1	0	0	0	0	1	0	0	0	0	0	0	0	1	1	1	0	0	0	0	1	1	0	1	0	0	0	0	0	0	1	0	1	1
Health Trends Imperative		1	1	1	1	1	1	1	1	1	1	1	1	1	1	1	1	1	1	1	1	1	1	1	1	1	1	1	0	0	0	0	1	0	1	1	1	1	1	1	1	1	1	1	1	0	1	1	1
Political Imperative		0	0	0	0	1	0	0	1	1	0	0	0	0	1	0	0	1	1	0	0	0	0	0	0	0	0	0	0	1	1	0	0	0	0	0	0	0	0	0	0	1	1	0	0	0	0	0	0
Peer Review?		0	0	0	0	0	0	0	0	1	0	1	0	0	0	0	0	0	0	1	1	1	0	0	0	1	1	1	0	0	0	0	1	1	0	0	0	0	0	0	0	1	1	0	1	1	1	0	0
Midwest		0	0	0	0	0	0	0	0	0	0	0	0	0	0	0	0	0	0	0	0	0	0	1	1	0	0	0	0	0	0	0	0	0	0	0	0	0	0	0	0	0	0	0	0	0	0	0	0
Northeast		0	0	0	0	0	0	1	1	1	0	0	0	0	0	0	0	0	0	1	1	1	0	0	0	0	0	0	0	0	0	0	0	0	0	0	0	0	0	0	1	1	1	0	1	1	1	1	1
South		1	1	1	1	1	1	0	0	0	1	1	1	0	0	0	0	1	1	0	0	0	1	0	0	0	0	0	1	0	1	1	1	1	1	1	1	1	1	1	0	0	0	1	0	0	0	0	0
West		0	0	0	0	0	0	0	0	0	0	0	0	1	1	1	0	0	0	0	0	0	0	0	0	1	1	1	0	0	0	0	0	0	0	0	0	0	0	0	0	0	0	0	0	0	0	0	0
Healthcare Only		0	0	0	0	0	0	0	0	0	0	0	0	0	1	0	0	0	0	0	0	0	0	1	0	0	0	0	0	1	0	0	0	0	0	1	1	0	0	0	0	0	0	0	0	1	0	0	0
Healthcare and Business		0	0	0	1	1	1	0	0	0	1	1	1	0	1	1	0	0	0	0	0	0	0	0	0	0	0	0	0	0	0	1	1	1	0	0	0	0	1	1	0	0	0	0	0	0	0	0	1
Healthcare and Government		1	1	1	1	1	1	1	1	1	1	1	1	0	1	1	1	1	1	1	1	1	1	0	1	1	1	1	0	0	0	1	1	1	0	0	0	1	1	1	1	1	1	0	0	1	1	0	1
Healthcare and NGO/charity		1	1	1	1	0	0	1	1	1	1	0	1	1	1	1	0	0	0	0	0	0	1	0	0	0	0	0	0	1	1	1	1	1	0	0	0	1	1	1	0	0	0	1	0	0	0	1	1
No Healthcare		0	0	0	0	0	0	0	0	0	0	0	0	0	0	0	0	0	0	0	0	0	0	0	0	0	0	0	0	0	0	0	0	0	0	0	0	0	0	0	0	0	0	0	0	0	0	0	0
[truncated: 175 more columns]

## Sheet: Consensus Judgement
Code Family		Role					Approach			Pathology									Profession							Intervention - Sector							Intervention - Strategy						Motive					Region					Partnerships
Code		Conformative Role	Leadership Role	Passive/No Role	Proactive Role		Adaptation	Mitigation		Air Pollution	Extreme Weather	Food	Housing/Sanitation	Infectious/Vector Borne Disease	Mental Health	Migration	Water		Academics	Administrators/Lawyers	Doctor	Env/Population/Public Health	Nurse	Students		Energy	Food	Materiality/Buildings	Transport	Waste	Water		Advocacy	Behavior	Education	Lobbying/Legislation	Technology		Economic	Ethical	Health Trends	Political		Midwest	Northeast	South	West		Healthcare Only
Code Definition		Health care should comply with existing prescriptions and mandates for addressing climate change	Health care should own, shape and promote best practice for addressing climate change, fully characterizing it as a health care concern	Health care should take no action to address climate change	Health care should zealously implement best practice for addressing climate change, going above and beyond existing prescriptions and mandates		Approach modeled around accepting and responding to definite current and/or future climate change impacts	Approach attempts to reduce rate and extent of as-yet-unrealized climate change by curbing carbon footprint		Particulate matter and airborne toxins caused by industrial processes that induce climate change	Extreme heat, rainfall, hurricanes or other extreme weather event aligned with climate change	Food system compromise, soil erosion/infertility, malnutrition or other food-related issue associated with climate change	Insufficient, destroyed or otherwise hazardous housing and sanitation caused by climate change	Increased rate and morbidity of infectious, vector-borne, or other communicable disease caused by climate change	Anxiety, depression, addiction and other psychological ailments resulting from climate change impacts	Domestic/international relocation, civil unrest or displacement resulting from climate change	Drought, freshwater shortage, groundwater salination, aquifer depletion or other water-related issue associated with climate change		Primary authorship by medical academic e.g. anthropologist, ethicist	Primary authorship by administrators, lawyers or clerical	Primary authorship by medical doctor	Primary authorship by environmental or public health practitioner	Primary authorship by nurse	Primary authorship by medical student		Reduce carbon footprint via alternative energy sourcing/energy reduction	Reduce carbon footprint of food consumed	Reduce carbon footprint from buildings and static infrastructure	Reduce carbon footprint from related transport	Reduce carbon footprint from waste generation/disposal	Reduce carbon footprint of water utilization		Publicly highlighting risk, and supporting efforts/organizations reducing carbon can/does help health care address climate change	Behavior change programs can/do help health care address climate change	Education of professionals, public can/does help health care address climate change	Lobbying for, and shaping, legislative initiatives can/does help health care address climate change	Technological solutions and innovation can/does help health care address climate change		Driven to action by economic consequences of climate change	Driven to action by ethical imperative of climate change	Driven to action by current and/or future health impacts of climate change	Driven to action by presence and/or absence of political will regarding climate change		IL, IN, IA, KS, MI, MN, MO, NE, ND, OH, SD, WI	CT, ME, MA, NH, NJ, NY, PA, RI, VT	AL, AR, DE, FL, KY, LA, MD, MS, NC, OK, SC, TN, TX, VA, DC, WV	AK, AZ, CA, CO, HI, ID, MT, NV, NM, OR, UT, WA, WY		Health care should respond to climate change independently
Data Type		Cumulative					Non-Cumulative			Non-Cumulative									Cumulative							Non-Cumulative							Non-Cumulative						Non-Cumulative					Cumulative					Non-Cumulative
Study ID
Afzal 2007		0	0	0	1		0	1		1	1	1	1	1	0	1	1		0	0	0	0	1	0		1	0	0	1	1	0		1	1	0	1	0		0	0	1	0		0	0	1	0		0
Allen 2016		0	0	0	1		1	0		0	1	0	0	1	1	0	0		1	0	0	0	0	0		0	0	0	0	0	0		0	0	1	0	0		0	1	1	0		0	0	1	0		0
Anstey 2013		0	0	0	1		0	1		1	1	1	1	1	0	1	1		0	0	1	1	0	0		1	1	0	1	0	1		0	0	1	1	0		0	1	1	1		0	1	0	0		0
ASTHO 2012		0	0	0	1		1	0		1	1	1	1	1	0	0	1		0	0	0	1	0	0		0	1	0	0	0	1		1	0	1	0	1		0	0	1	0		0	0	1	0		0
Auerbach 2017		0	0	0	1		1	1		1	1	1	1	1	0	1	1		0	0	1	0	0	0		1	0	0	0	0	0		1	1	1	1	0		0	1	1	0		0	0	0	1		0
Balbus 2011		0	1	0	0		1	0		1	1	1	0	1	0	0	0		0	0	0	1	0	0		0	1	0	0	0	0		0	0	1	0	0		0	0	1	1		0	0	1	0		0
Balbus et al, 2008		0	1	0	0		1	1		1	1	1	1	1	1	0	1		0	0	0	1	0	0		1	1	0	1	0	0		1	1	1	1	1		0	0	1	0		0	1	0	0		0
Bauchner 2017		1	0	0	0		1	0		1	1	1	0	0	1	0	0		0	0	1	0	0	0		0	0	0	0	0	1		0	0	1	0	0		0	0	1	0		1	0	0	0		0
Bedsworth 2009		0	0	0	1		1	1		1	1	1	0	1	0	0	1		0	1	0	0	0	0		1	0	1	1	0	0		1	1	1	0	1		0	0	1	0		0	0	0	1		0
Benjamin 2017		0	1	0	0		1	1		1	1	1	0	0	1	0	1		0	0	0	1	0	0		1	1	1	1	0	0		1	0	1	0	0		0	1	0	1		0	0	1	0		0
Bernard 2001		0	0	0	1		1	1		1	1	1	1	1	0	0	1		0	0	0	1	0	0		1	0	1	1	0	1		1	0	1	1	0		0	0	0	0		0	0	1	0		0
Bouley, 2010		1	0	0	0		1	1		0	0	0	0	0	0	0	0		0	0	0	0	0	1		0	0	0	0	0	0		0	0	1	0	0		0	1	1	0		0	0	1	0		1
Brown 2016		0	1	0	0		1	1		1	1	1	0	1	1	0	0		0	0	0	1	0	0		1	1	0	1	0	0		1	0	1	1	1		0	0	1	0		0	0	1	0		0
Bunyavanich 2003		0	0	0	1		1	1		1	1	1	1	1	1	1	1		0	0	1	0	0	0		1	0	1	1	1	0		1	1	1	1	1		0	0	1	1		0	1	0	0		0
Chalupka 2014		0	0	0	1		1	1		1	1	1	0	1	1	0	0		0	0	0	0	1	0		1	0	0	0	0	0		1	0	1	1	0		0	1	1	1		0	1	0	0		0
Chenven 2013		1	0	0	0		0	1		1	0	0	1	0	0	0	0		0	1	0	0	0	0		1	0	0	0	1	1		0	1	1	1	1		1	0	1	0		0	1	0	0		0
Cohen 2016		0	1	0	0		1	1		1	1	0	1	1	0	1	1		1	0	0	0	0	0		1	0	1	0	0	0		1	1	1	1	1		1	1	1	0		0	1	0	0		0
Cooney 2011		0	0	0	1		1	1		1	1	1	1	1	0	0	0		1	0	0	0	0	0		1	0	1	1	1	0		1	0	1	0	1		0	0	1	0		0	0	1	0		0
Crowley 2016		0	1	0	0		1	1		1	1	1	1	1	1	1	1		1	0	0	0	0	0		1	1	1	1	1	1		1	1	1	1	0		1	1	1	1		0	0	1	0		0
DeNicola 2014		0	1	0	0		1	1		1	1	1	0	1	1	1	0		0	0	0	1	0	0		0	1	0	1	0	0		1	1	1	1	1		0	1	1	1		0	1	0	0		0
Diaz 2004		0	0	0	1		1	1		1	1	1	1	1	0	1	1		0	0	0	1	0	0		1	0	1	1	0	1		1	1	1	1	1		0	0	1	1		0	0	1	0		0
Ebi 2011		0	0	0	1		1	1		1	1	1	0	1	1	1	1		0	0	0	1	0	0		0	0	0	0	0	0		1	1	1	1	1		0	0	1	1		0	0	0	1		0
Ebi 2016		0	0	0	1		1	0		1	1	0	1	1	0	0	1		0	0	0	1	0	0		0	0	1	0	0	0		0	0	1	0	1		1	0	1	0		0	0	0	1		0
Eidson 2016		0	0	0	1		1	0		1	1	0	0	1	0	0	1		0	0	0	1	0	0		0	1	0	0	0	1		0	0	1	1	1		0	0	1	0		0	1	0	0		0
Friedrich 2017		0	1	0	0		0	1		1	1	0	0	1	1	0	1		1	0	0	0	0	0		1	1	0	1	1	0		1	1	1	0	0		0	1	1	1		1	0	0	0		0
Frumkin 2008		0	0	0	1		1	0		1	1	1	0	1	1	1	1		0	0	0	1	0	0		1	0	1	1	1	0		1	1	1	0	0		1	1	1	0		0	0	1	0		0
Goklany 2009		0	0	1	0		1	0		0	1	1	0	1	0	0	1		1	0	0	0	0	0		0	1	1	0	0	1		0	0	0	0	1		1	0	1	0		0	0	1	0		0
Gomez 2013		0	1	0	0		1	0		1	0	1	1	1	0	0	1		0	0	1	0	0	0		0	0	0	0	0	0		1	0	1	0	0		0	1	1	0		0	1	0	0		0
Gould 2015		0	0	0	1		1	1		1	0	1	1	0	0	1	1		0	0	0	1	0	0		1	0	1	1	0	0		1	1	1	1	0		1	0	1	1		0	0	0	1		0
Hall 2010		0	1	0	0		0	1		1	0	0	0	0	0	0	0		0	0	0	0	1	0		1	0	1	1	1	1		1	0	1	0	1		1	1	1	0		0	0	1	0		1
Hampton 2007		0	0	0	1		0	1		0	0	0	0	0	0	0	0		1	0	0	0	0	0		1	1	1	1	1	0		0	1	1	1	1		1	1	0	0		0	1	0	0		0
Harris 2009		0	1	0	0		0	1		1	0	0	1	0	0	0	1		0	0	0	0	1	0		1	0	1	0	1	1		1	1	1	0	1		1	1	1	1		0	0	0	1		0
Hess 2009		0	1	0	0		1	1		1	1	1	0	1	1	1	1		0	0	1	0	0	0		1	0	1	1	0	0		1	0	1	0	1		1	0	1	0		0	0	1	0		0
Hess 2012		0	0	0	1		1	0		1	1	0	0	0	0	0	1		0	0	0	1	0	0		0	0	0	0	0	0		1	0	1	0	0		0	0	1	0		0	0	1	0		0
Jackson 2008		0	1	0	0		1	1		1	1	1	0	1	1	1	1		0	0	0	1	0	0		1	0	1	1	1	1		1	1	1	1	1		1	1	1	1		0	0	0	1		0
Jarouse, 2011		0	0	0	1		0	1		0	0	0	0	0	0	0	0		0	1	0	0	0	0		1	1	1	0	1	1		1	1	0	0	1		1	1	0	0		1	0	0	0		0
John 2002		0	1	0	0		1	1		1	0	0	0	1	0	0	0		0	0	0	0	0	1		1	0	0	0	0	0		1	1	1	1	1		0	0	1	1		0	1	0	0		0
Kansas Nurse Association, 2009		0	0	0	1		0	1		0	0	0	0	0	0	0	0		0	0	0	0	0	0		1	0	0	0	0	0		1	0	1	1	0		0	0	1	0		1	0	0	0		0
Keim 2011		0	0	0	1		1	1		1	1	0	1	1	1	1	0		0	0	1	0	0	0		0	1	1	0	0	0		1	1	1	1	1		1	1	1	0		0	0	1	0		0
Koh 2017		0	0	0	1		1	1		1	1	1	1	1	1	0	1		0	0	0	1	0	0		1	0	1	1	0	0		1	1	1	0	1		0	0	1	0		0	1	0	0		0
Kristi 2009		0	0	0	1		1	1		1	1	1	0	1	1	1	1		0	0	0	1	0	0		0	0	1	0	0	0		1	0	1	1	1		1	0	1	1		0	0	1	0		0
Krueger 2015		0	0	0	1		1	1		1	1	1	0	1	1	0	1		0	1	0	0	0	0		1	0	1	1	0	0		1	1	1	0	1		1	0	1	0		1	0	0	0		0
Maibach 2008 [1]		0	0	0	1		1	1		1	1	1	0	1	1	1	1		1	0	0	0	0	0		1	0	1	1	1	1		1	1	1	1	1		1	0	1	1		0	0	1	0		0
Maibach 2008 [2]		0	0	0	1		1	1		1	1	1	1	1	1	1	0		1	0	0	0	0	0		1	1	1	1	0	1		1	1	1	1	0		0	1	1	1		0	0	1	0		0
Mark 2009		0	0	0	1		1	1		0	1	1	0	1	1	1	1		0	0	0	1	0	0		1	0	1	0	0	1		0	1	1	1	1		1	0	1	0		0	0	1	0		0
McCarthy 2015		0	0	0	1		1	0		1	1	0	0	1	0	0	1		0	0	1	0	0	0		0	0	0	0	0	0		1	0	0	0	1		1	0	1	1		0	0	0	1		0
McCartney 2007		0	0	0	1		1	0		1	1	1	0	1	1	0	0		0	0	0	0	1	0		1	0	0	0	0	0		1	0	1	1	0		0	0	1	0		0	1	0	0		1
McGinty, 2016		0	1	0	0		1	1		1	1	0	0	1	0	0	1		0	0	0	1	0	0		1	0	1	1	1	0		1	0	1	1	1		1	0	1	1		0	0	1	0		0
NEHA, 2001		0	0	0	1		0	1		1	1	1	0	1	0	0	0		0	0	0	1	0	0		1	1	0	0	0	0		0	0	1	1	1		0	0	1	0		0	0	0	1		0
Patz 2008		0	0	0	1		1	1		1	1	1	0	1	1	1	1		0	0	0	1	0	0		1	0	1	1	0	0		1	1	1	1	1		1	1	1	1		1	0	0	0		0
Patz 2014		0	0	0	1		1	1		1	1	1	1	1	1	1	1		0	0	0	1	0	0		1	1	1	1	1	1		1	1	1	1	1		1	1	1	0		1	0	0	0		0
Perera 2017		1	0	0	0		1	1		1	1	1	1	1	1	1	1		0	0	0	1	0	0		1	0	0	0	0	0		0	0	1	1	0		1	1	1	0		0	1	0	0		0
Pinkerton 2012		0	0	0	1		1	1		1	1	1	0	1	0	1	1		0	0	1	0	0	0		1	0	1	1	0	0		1	1	1	0	1		0	0	1	0		0	0	1	0		0
Plough 2016		0	1	0	0		1	1		1	1	1	0	1	1	0	1		0	0	0	1	0	0		0	0	1	0	0	0		1	1	0	0	1		1	1	1	0		0	1	0	0		1
Radtke 2001		0	1	0	0		1	1		1	1	1	0	1	1	0	1		0	0	0	1	0	0		1	0	1	1	1	1		1	1	1	1	1		1	1	1	0		0	0	0	1		0
Resnik 2016		1	0	0	0		0	0		1	1	1	0	1	0	0	1		1	0	0	0	0	0		0	0	0	0	0	0		1	0	1	0	0		1	1	1	1		0	0	1	0		1
Ring 2014		0	0	0	1		0	1		1	0	0	0	0	0	0	1		0	0	1	0	0	0		1	1	1	0	0	0		1	1	1	0	1		1	1	1	1		0	0	0	1		0
RWJ, 2011		0	1	0	0		0	1		0	1	1	0	0	0	0	0		0	1	0	0	0	0		1	1	1	1	0	0		1	1	1	1	0		0	0	1	0		0	1	0	0		0
Sarfaty 2009		0	1	0	0		1	1		1	1	1	0	1	1	1	1		0	0	1	0	0	0		1	0	1	1	1	0		1	1	1	1	0		0	1	1	0		0	1	0	0		0
Sarfaty 2014		0	0	0	1		1	0		1	1	1	0	1	1	0	1		1	0	0	0	0	0		0	0	0	0	0	0		1	1	1	1	0		0	0	1	0		0	0	1	0		0
Schwartz 2006		0	0	0	1		1	1		1	1	1	0	1	0	1	1		0	0	0	1	0	0		1	1	0	1	0	1		1	1	1	1	1		1	1	1	1		0	0	1	0		0
Sean 2015		0	0	0	1		1	1		1	1	1	1	1	1	1	1		1	0	0	0	0	0		0	0	0	0	0	0		1	1	1	1	0		0	1	1	1		1	0	0	0		0
Serb 2008		1	0	0	0		0	1		0	0	0	0	0	0	0	0		0	1	0	0	0	0		1	1	1	1	1	1		0	1	1	1	1		1	1	0	0		1	0	0	0		0
Shea 2007		0	1	0	0		1	1		1	1	1	0	1	0	1	1		0	0	0	1	0	0		1	0	1	1	0	0		1	1	1	1	0		0	0	1	0		1	0	0	0		0
Shea 2008		0	1	0	0		1	1		1	1	1	0	1	0	1	1		0	0	0	1	0	0		1	1	0	1	0	1		1	1	1	0	1		1	0	1	0		0	0	1	0		0
Sheffield 2011		0	0	0	1		1	1		1	1	1	1	1	1	1	1		0	0	1	0	0	0		1	1	1	0	0	0		1	1	1	1	0		0	1	1	0		0	1	0	0		1
Smith 2017		0	0	0	1		1	1		1	0	0	0	0	0	0	0		0	0	0	1	0	0		1	0	0	0	0	0		1	0	1	1	1		1	0	1	0		0	0	0	1		0
Trust For America's Health, 2014		0	0	0	1		1	1		1	1	1	0	1	1	0	1		0	0	0	1	0	0		0	1	0	0	0	1		1	0	1	1	0		1	0	1	0		0	0	1	0		0
Vermont Nurse Connection, 2012		0	0	0	1		0	1		0	0	1	0	0	0	0	0		0	0	0	0	1	0		0	1	0	0	0	0		1	0	1	0	0		0	0	1	0		0	1	0	0		0
Voelker 2017		0	0	0	1		1	1		1	1	1	1	1	0	0	1		1	0	0	0	0	0		1	1	0	1	0	0		1	1	1	0	1		0	0	1	0		0	0	1	0		1
Watson 2005		0	0	0	1		1	1		1	1	1	0	1	0	1	1		1	0	0	0	0	0		1	0	0	0	0	0		1	1	1	1	1		1	1	0	1		0	0	1	0		0
Wellbery 2017		0	1	0	0		1	1		1	1	1	0	1	0	0	1		0	0	1	0	0	0		1	1	0	1	1	1		0	1	1	0	0		0	1	1	0		0	0	1	0		0
Yellowlees 2008 [1]		0	1	0	0		0	1		0	0	0	0	0	0	0	0		0	0	1	0	0	0		1	0	1	0	1	0		1	1	1	1	1		1	0	1	0		0	0	0	1		0
Yellowlees 2008 [2]		0	1	0	0		0	1		0	0	0	0	0	0	0	0		0	0	1	0	0	0		1	0	0	1	1	0		1	1	1	0	1		1	0	1	0		0	0	0	1		1
Yellowlees 2010		0	0	0	1		0	1		0	0	0	0	0	0	0	0		0	0	1	0	0	0		1	0	1	1	1	0		0	1	0	1	1		1	1	1	0		0	0	0	1		1
TOTAL		6	24	1	44		57	61		62	58	52	24	56	32	29	50		14	6	16	31	6	2		54	27	39	38	22	23		59	46	69	45	45		36	34	69	25		10	19	31	15		9
[truncated: 4 more columns]
